# Supplementary material for: Transcription factor-based transdifferentiation of human embryonic to trophoblast stem cells
Source: Development. 2024 Sep 10;151(17):dev202778. doi: 10.1242/dev.202778 (PMC11556314; doi:10.1242/dev.202778)
Supplement: Table S1. Bulk RNA-sequencing analysis of TE across human embryo development. RNA-seq data is normalised using the RPKM method. [file develop-151-202778-TableS1.xlsx]

## Sheet: Day 5
Table S1. Bulk RNA-sequencing analysis of TE across human embryo development. RNA-seq data is normalised using the RPKM method.
	Day 5
Gene	Embryo 1	Embryo 2	Embryo 3	Average
MT-CO2	17333.1	19868.1	39520.9	25574
MT-ND4	14409.8	15496.1	30782.3	20229.4
MT-CO3	12683.4	11524.7	25091.6	16433.2
MT-CYB	9184.97	10257.7	23209.8	14217.5
MT-ATP6	10520.1	7987.45	22264.2	13590.6
MT-CO1	10117.1	14736.8	14925.9	13259.9
RNA18S5	13078.9	3945.79	11540.8	9521.84
MT-ND2	8830.98	3425.47	14212.2	8822.88
MT-RNR2	7719.81	5973.61	7787.84	7160.42
MT-ND1	9736.67	3554.2	6869.77	6720.21
ACTB	5876.22	6205.04	6870.79	6317.35
MT-ND4L	2124.92	5220.4	6630.71	4658.67
PRDX1	6399.71	1682.32	4598.1	4226.71
MTATP6P1	2510.73	1914.4	5472.01	3299.05
NPM1	3084.12	3903.9	2625.8	3204.61
MT-ATP8	1976.46	2253.76	5226.33	3152.18
MT-TS1	3244.9	1575.8	3933.18	2917.96
MT-RNR1	2742.87	2286.3	3134.33	2721.17
MT-ND5	1948.94	2692.34	3491.02	2710.77
PTMA	2409.46	3319.8	2234.33	2654.53
FTL	410.574	6520.48	683.844	2538.3
RPS6	3125.11	2468.29	1985.55	2526.32
MT-ND6	2760.07	1435.29	3371.08	2522.15
RPL8	2926.39	1966.09	1707.14	2199.87
RPS13	3046.18	1243.96	2093.43	2127.86
MT-ND3	2521.36	657.73	2844.16	2007.75
RPS11	3270.55	1141.56	1590.6	2000.9
RPL21	2301.34	1514.06	2070.22	1961.87
PDCL3	2823.92	127.187	2928.28	1959.8
RPL5	2113.93	1818.44	1876.76	1936.38
RPLP2	2848.7	899.528	1711.61	1819.95
RPL41	2294.16	1125.63	1775.29	1731.7
RPS12	2426.14	968.838	1712.81	1702.6
HSPA8	1703.89	1889.95	1243.21	1612.35
RPS3	2089.12	1435.13	1214.83	1579.69
ENO1	1101.12	2522.47	1115.42	1579.67
RPL3	1651.48	1899.75	1017.51	1522.91
DNAJC15	1911.16	567.309	1981.28	1486.58
FABP5	851.739	2482.87	1107.21	1480.61
LDHB	1584.66	1566.82	1219.05	1456.84
TXN	1698.9	1124.88	1538.76	1454.18
RPS27	1924.97	645.301	1596.91	1389.06
RPL14	1774.56	903.074	1450.26	1375.96
RPL19	1920.83	932.946	1248.49	1367.42
GSTP1	2286.05	437.73	1330.18	1351.32
RPS27A	1822.11	767.964	1456.49	1348.85
SET	1199.62	2035.75	694.79	1310.05
GAPDH	883.378	2120.77	863.391	1289.18
RPL11	1971.07	654.835	1210.77	1278.89
UQCRH	1555.88	852.684	1255.91	1221.49
RPL35	1746.27	842.869	1018.47	1202.54
RPS8	1570.46	832.475	1149.69	1184.21
RPL36	1761.22	613.798	1140.32	1171.78
RPL7	1315.49	1244.28	933.472	1164.42
SLC25A5	766.901	1782.83	894.315	1148.01
NDUFAB1	1904.59	200.717	1208.55	1104.62
RPL29	1488.48	770.794	1047.79	1102.36
CTSV	1108.18	1448.99	694.498	1083.89
GNB2L1	1256.37	1038.27	923.07	1072.57
RPLP1	1322.85	755.339	1133.99	1070.72
HSP90AB1	1002.29	1307.25	779.398	1029.65
SLIRP	1324.82	526.671	1175.79	1009.09
H2AFZ	1068.21	1106.49	760.308	978.335
RPL18A	1336.58	709.41	885.116	977.034
YWHAE	890.545	1379.62	603.709	957.958
NDUFS5	1073.94	534.484	1115.24	907.885
RPL27	1192.55	782.198	748.869	907.871
MT-TC	1407.56	657.693	635.427	900.226
S100A11	773.155	939.004	982.363	898.174
NOP10	944.117	838.662	855.786	879.522
RPLP0	938.331	975.513	712.312	875.385
RPL23	1264.36	594.331	646.224	834.972
RPS20	1328.21	523.1	630.001	827.104
EEF1A1	776.876	790.344	912.925	826.715
PSMB6	1068.27	716.788	682.136	822.398
RPL13A	1123.61	723.293	604.161	817.022
ATP5B	626.451	1089.63	666.293	794.124
DPPA3	904.62	577.471	882.632	788.241
CKS2	1047.45	596.058	699.238	780.914
RPL24	1233.88	363.904	733.445	777.076
RPL10A	1187.82	494.959	639.49	774.088
BTF3	714.944	824.472	756.918	765.444
EEF1B2	949.54	564.6	731.02	748.386
RPS14	928.076	701.333	601.382	743.597
PSMB3	874.988	807.432	538.701	740.373
RPS5	1020.01	516.239	678.639	738.298
MT-TN	1099.19	534.01	533.428	722.209
EIF5A	1263.48	294.53	607.287	721.765
RPL36AL	938.518	484.706	735.276	719.5
HIST1H4C	1043.89	698.16	408.262	716.769
RPS2	1374.49	245.428	521.825	713.914
TPT1	1016.03	436.461	683.403	711.965
RPS3A	883.249	501.109	694.306	692.888
HMGN2	922.716	596.798	558.882	692.798
COX5B	1066.57	247.836	759.758	691.389
MTND2P28	528.308	386.113	1149.05	687.823
PSMB7	750.109	795.948	513.122	686.393
SRP14	729.77	669.326	649.735	682.944
S100A10	821.82	346.754	854.88	674.485
EIF1	775.779	652.229	588.523	672.177
LDHA	709.622	594.561	664.093	656.092
RPL35A	820.585	417.035	714.763	650.794
SNRPD2	816.478	544.918	581.13	647.509
RPL4	732.533	657.816	542.781	644.377
TFAP2C	568.112	670.31	694.038	644.153
H3F3B	611.692	949.324	359.666	640.228
CHCHD2	933.143	265.443	684.133	627.573
RPL12	987.802	354.746	529.906	624.151
RPS21	820.402	344.045	695.697	620.048
HSP90AA1	502.521	869.944	481.564	618.01
RPS4Y1	913.286	339.57	592.241	615.032
PFN1	987.178	179.542	675.543	614.088
PPIA	830.9	417.951	565.631	604.827
HSPD1	349.901	1115.13	342.101	602.377
RPL32	836.254	357.732	605.254	599.746
FAU	854.048	295.061	629.349	592.82
HIGD1A	399.898	894.589	477.496	590.661
COX6C	646.759	363.094	757.765	589.206
COX7A2	664.648	492.903	609.791	589.114
RPS4X	785.058	478.513	500.675	588.082
HSPE1	522.302	718.879	501.208	580.796
ALDOA	469.293	819.087	434.159	574.179
DNMT3L	764.783	240.979	708.459	571.407
ATP5C1	466.162	672.737	566.543	568.481
TMSB10	491.84	848.437	350.788	563.688
UBE2C	1132.62	39.637	513.179	561.813
RAN	660.692	541.958	475.51	559.387
RPL15	683.503	486.502	474.969	548.325
DAD1	616.596	443.342	561.538	540.492
RPS16	849.442	283.661	477.094	536.732
CALM2	390.249	909.333	308.577	536.053
STMN1	594.613	393.477	617.776	535.289
EIF3I	507.416	630.129	409.862	515.802
PSMB5	506.911	728.066	303.221	512.733
RPS26	730.502	310.3	491.937	510.913
DANCR	628.624	403.675	467.669	499.989
COX6B1	599.565	317.498	559.599	492.221
RPS29	700.541	272.061	500.469	491.024
RP11-742N3.1	813.29	104.232	539.64	485.72
ATP5J	511.884	462.72	472.183	482.262
CAPZA1	195.323	912.504	328.117	478.648
HNRNPH1	559.526	494.64	381.621	478.596
RPL9	617.187	422.707	386.704	475.533
EIF2S3	397.403	616.3	407.137	473.613
PSMA3	402.115	575.148	438.995	472.086
USMG5	500.976	400.336	508.248	469.853
RPS24	715.396	235.803	450.653	467.284
RPS15	809.012	157.318	419.319	461.883
POMP	463.212	539.336	342.466	448.338
TALDO1	350.955	628.864	359.762	446.527
RPL13	761.383	162.389	415.194	446.322
PPP1CB	204.847	866.77	262.916	444.844
TCEB2	721.776	148.369	457.147	442.431
SNRPG	465.953	384.034	474.859	441.615
EIF3E	336.71	590.856	395.587	441.051
SNRPC	512.933	386.248	418.019	439.067
TMA7	474.683	305.663	531.649	437.332
KRT18	435.832	299.626	565.153	433.537
MYL12B	343.815	568.043	386.437	432.765
PABPC1	415.041	372.156	492.65	426.616
TOMM7	654.691	197.175	426.973	426.28
SNRPE	414.929	412.282	450.428	425.88
PARK7	429.565	542.674	302.295	424.845
PSMA7	508.111	460.571	303.321	424.001
TRA2A	498.453	285.753	483.163	422.456
SF3B14	445.45	426.36	388.582	420.131
ANXA2	262.021	625.283	368.522	418.609
CTNNB1	290.519	504.162	461.02	418.567
GTF2A2	488.555	319.273	439.904	415.911
RPSA	601.994	275.12	361.339	412.818
EIF3K	601.563	217.704	414.128	411.132
PSMB4	467.84	462.416	275.926	402.061
SNX2	140.653	778.406	286.255	401.771
RPL6	490.295	338.113	370.995	399.801
ILF2	306.508	570.804	309.393	395.568
UQCR10	445.302	303.884	424.866	391.35
UBA52	587.972	207.829	377.623	391.141
MYL6	516.864	246.286	405.971	389.707
SNHG5	405.481	290.786	462.854	386.374
NDUFB9	427.565	256.407	473.461	385.811
APOC1	555.956	107.958	486.898	383.604
MDH1	264.581	554.633	327.003	382.072
MT-TY	583.493	306.498	252.998	380.997
BANF1	591.774	237.171	313.534	380.826
HNRNPA1	397.95	406.095	314.422	372.822
PRR13	530.539	235.237	349.97	371.915
TOMM22	479.927	291.796	338.268	369.997
SRSF3	362.628	442.446	302.334	369.136
COX6A1	439.784	269.509	397.835	369.043
CBX3	278.992	395.095	428.86	367.649
KHDC1L	624.61	38.4932	438.248	367.117
CKS1B	360.356	444.386	292.772	365.838
CCT8	252.56	509.61	334.926	365.699
CNBP	297.278	524.134	272.586	364.666
OSTC	301.387	443.543	344.771	363.234
HMGB2	488.881	262.699	337.694	363.092
NOP58	257.249	508.77	320.904	362.308
RPL31	479.687	249.457	357.413	362.186
ATP6V1G1	289.998	521.33	261.046	357.458
RPL34	451.249	263.176	338.735	351.053
C19orf53	475.335	230.027	345.173	350.178
SPCS1	392.965	312.272	344.619	349.952
CCNB1	467.495	324.577	250.318	347.463
PCNA	410.707	323.751	299.867	344.775
RP5-857K21.11	169.487	243.461	617.362	343.437
FXYD4	439.67	73.3406	504.001	339.004
SLC16A1	393.825	330.625	288.04	337.496
MRPL14	468.538	200.799	335.065	334.801
RPL23A	459.142	228.255	316.183	334.527
SEC61B	518.198	145.692	334.084	332.658
SRSF7	474.397	224.288	298.151	332.279
SRSF6	216.514	583.978	195.127	331.873
BSG	618.447	115.241	256.514	330.067
SNRPD1	343.214	343.489	300.274	328.992
CYCS	323.841	367.033	284.171	325.015
COX8A	389.937	304.231	272.443	322.203
KRT8	353.447	238.695	372.576	321.573
RHOA	224.428	486.797	252.962	321.396
CDC42	238.748	490.053	232.612	320.471
ATP5I	373.701	206.469	371.291	317.154
SUMO2	398.448	286.478	265.638	316.855
MRPL51	431.004	203.483	315.373	316.62
ATP5J2	312.806	282.59	353.547	316.314
hsa-mir-6723	136.125	431.677	379.073	315.625
MORF4L1	371.486	375.432	199.151	315.357
CFL1	413.434	178.739	353.301	315.158
SF3B5	460.727	149.532	333.113	314.457
PRDX3	159.494	527.21	256.467	314.39
RPL38	522.734	143.46	272.671	312.955
FAM96B	492.439	157.011	288.995	312.815
HNRNPC	288.667	380.518	267.164	312.116
RPL30	440.638	155.658	331.918	309.405
EIF3D	273.094	387.505	265.272	308.624
RPL39	386.358	213.248	322.067	307.225
ARPC3	265.666	351.004	304.973	307.214
SUMO1	238.225	463.551	216.287	306.021
SLC25A6	118.962	664.138	112.386	298.495
NDUFA4	285.991	305.787	301.241	297.673
YWHAZ	133.975	524.986	230.082	296.348
OAT	276.326	68.5243	543.389	296.08
ROMO1	326.816	255.146	297.885	293.282
NDUFA12	311.894	241.819	322.67	292.128
PSMA4	231.638	381.459	260.399	291.165
IMPDH2	206.553	494.41	171.085	290.682
OST4	415.254	157.005	299.656	290.638
VDAC3	224.364	403.592	242.769	290.242
HNRNPA2B1	248.394	341.091	276.791	288.759
COX7C	320.742	173.469	371.174	288.462
NDUFB7	464.871	78.9694	319.804	287.881
VDAC1	218.037	359.719	281.667	286.474
RNA28S5	450.056	132.457	274.528	285.68
HNRNPF	238.848	389.54	226.7	285.029
SERF2	427.442	150.717	273.284	283.814
RPL26	357.654	187.585	304.273	283.171
TRIAP1	289.409	290.227	268.546	282.727
CCT3	199.688	440.056	206.831	282.192
EZR	210.573	274.559	355.546	280.226
TMBIM6	276.683	363.931	199.722	280.112
UGCG	336.001	42.9112	459.645	279.519
DBI	230.56	224.732	381.311	278.867
C14orf166	300.608	244.861	289.7	278.39
SCGB3A2	528.966	4.07638	297.889	276.977
C12orf5	224.163	319.56	286.778	276.834
SLC3A2	476.677	168.257	178.901	274.612
MRPS23	362.067	220.784	230.302	271.051
NCL	306.615	213.851	287.601	269.356
MRPL47	268.91	241.018	297.059	268.996
CA2	107.972	441.316	257.695	268.994
NHP2L1	329.912	244.785	228.697	267.798
TCP1	266.802	329.103	206.711	267.539
DNAJA1	191.385	400.018	210.457	267.287
CCT2	248.592	329.216	220.42	266.076
UQCRQ	319.417	211.682	266.292	265.797
RPS28	421.24	112.622	261.481	265.114
MRPL18	358.825	185.235	249.007	264.356
CNN3	291.647	58.5921	442.599	264.279
SDHD	174.524	370.037	246.704	263.755
PKM	70.5421	635.086	84.8101	263.48
SRP9	154.685	432.525	201.632	262.948
ATP6V0E1	301.474	259.978	225.557	262.336
STRAP	189.65	415.675	179.125	261.484
MT-TE	407.156	67.1852	309.739	261.36
SOX4	93.2415	445.376	243.345	260.654
GHITM	130.106	517.98	130.562	259.55
PSMB1	266.236	299.612	212.63	259.493
HMGB1	282.501	243.637	250.298	258.812
PSMD4	214.485	362.59	198.784	258.62
GCM1	1.8951	771.233	1.56222	258.23
COX5A	336.895	104.362	328.531	256.596
IDH1	254.649	187.841	326.698	256.396
SDC4	207.638	246.522	314.655	256.272
RPL18	406.22	124.435	236.767	255.807
COX4I1	333.131	182.041	248.684	254.619
PPP1R14A	508.05	6.4392	248.507	254.332
PTGES3	178.454	360.407	220.88	253.247
VDAC2	295.415	180.862	278.985	251.754
EXOSC6	457.745	63.8349	232.208	251.263
YBX1	359.095	153.752	239.29	250.712
CLDN10	190.953	3.80814	555.622	250.128
CCT6A	252.586	256.984	234.195	247.922
MRPL36	343.365	236.758	161.908	247.344
RPL37A	350.482	124.453	266.749	247.228
SNRPF	309.434	148.063	283.643	247.047
PSMC4	191.186	391.573	158.217	246.992
CDK1	240.845	274.43	225.234	246.836
POLR2K	193.755	342.39	200.8	245.648
GJA1	244.889	101.577	390.135	245.534
PTTG1	344.571	166.801	225.045	245.472
SNRPB	361.224	139.073	224.269	241.522
LSM12	95.7656	517.632	107.892	240.43
TIMM10	295.885	148.742	275.707	240.111
ANP32E	12.1858	682.192	23.2359	239.205
CD63	251.837	324.535	139.32	238.564
C1QBP	436.875	76.6081	200.002	237.829
HN1	430.81	66.5568	211.903	236.423
ZNF165	3.46073	648.753	51.3287	234.514
RPL18AP3	284.094	214.086	204.462	234.214
SRM	481.419	32.9558	183.558	232.644
ATP1B3	254.162	133.71	306.574	231.482
S100A16	264.235	108.852	318.021	230.369
CTSL	202.881	302.961	184.779	230.207
MRPL15	304.184	108.206	270.951	227.78
PLIN2	114.211	453.812	112.807	226.943
ACP1	217.22	224.973	237.756	226.65
CCDC58	299.487	136.459	239.061	225.003
MMADHC	186.598	262.603	224.732	224.644
GAS5	290.08	158.472	222.667	223.74
GNG5	297.338	149.105	224.771	223.738
NOP56	285.133	226.96	157.617	223.237
POLR2L	354.941	108.902	203.82	222.554
TBCA	266.384	165.387	232.162	221.311
ANXA5	101.542	445.831	112.348	219.907
VAMP8	257.038	187.682	214.515	219.745
CDC123	127.554	396.564	130.237	218.118
CNIH1	166.006	261.129	226.967	218.034
NDUFB3	288.401	108.568	256.858	217.942
NDUFA1	258.215	116.912	277.409	217.512
ATP5A1	174.568	294.782	182.856	217.402
ERH	198.815	290.964	162.274	217.351
HINT1	101.356	443.072	103.773	216.067
ARF4	150.908	323.184	173.333	215.809
ARF6	274.084	127.389	244.443	215.305
GNL3	118.037	337.267	190.231	215.178
MTND1P23	231.23	111.59	301.556	214.792
RPL27A	318.254	131.463	193.497	214.405
EBNA1BP2	236.273	192.632	211.406	213.437
OAZ1	232.298	194.199	213.274	213.257
EXOSC8	197.291	233.589	205.479	212.12
GPX4	323.668	68.724	240.444	210.945
NOP16	234.031	192.095	205.808	210.645
RPL26L1	321.148	79.7999	230.947	210.632
SLC2A3	163.673	336.651	130.621	210.315
DPPA5	444.249	0.310335	184.534	209.698
MALAT1	146.267	205.829	273.911	208.669
SNRPD3	244.489	185.379	194.235	208.034
PFDN2	283.022	142.242	197.888	207.717
ABRACL	266.91	97.2541	257.73	207.298
C14orf2	213.237	204.113	203.671	207.007
FAM136A	109.981	417.832	93.063	206.959
AP2S1	220.658	162.038	237.852	206.849
EIF1B	232.089	110.157	273.745	205.33
SOD1	295.267	144.944	171.46	203.89
XRCC6	177.278	268.278	161.331	202.296
AP2M1	143.866	282.67	180.185	202.24
PPT1	59.6068	476.19	70.0118	201.936
TUBB4B	292.796	162.361	149.661	201.606
RSL24D1	100.479	305.462	193.972	199.971
TRMT112	269.51	199.667	130.107	199.761
CD9	341.681	8.81379	247.449	199.314
CCT7	228.795	184.987	180.032	197.938
KARS	207.804	199.75	184.696	197.416
SNHG6	271.526	86.8233	228.93	195.76
MRPL33	190.479	193.952	201.15	195.194
UBE2T	244.346	127.527	212.501	194.792
RP5-857K21.7	94.7907	148.614	339.936	194.447
GTF3C6	241.288	197.658	143.975	194.307
ATP5F1	169.222	205.509	207.252	193.995
BZW1	115.73	322.211	141.395	193.112
MYL12A	178.301	240.207	158.921	192.476
TMED2	107.475	341.507	126.908	191.963
C6orf211	173.687	222.333	178.646	191.555
MT-TP	270.632	176.631	123.727	190.33
SNORD99	168.921	199.327	197.332	188.527
MT-TL1	121.214	250.051	190.833	187.366
RP11-234A1.1	236.711	177.664	145.235	186.536
TAF13	166.895	245.38	147.096	186.457
ZFAS1	193.918	144.072	221.119	186.37
PDGFA	116.199	148.096	294.215	186.17
SDHB	150.904	189.7	217.875	186.16
RPN2	141.224	230.018	187.096	186.113
RPS7	271.762	123.504	162.798	186.021
NDUFB2	207.718	198.449	151.502	185.89
GDI2	144.075	276.572	135.946	185.531
ARPC2	152.711	241.956	160.583	185.083
MRPL39	172.178	228.995	150.369	183.847
UBL5	248.305	98.6738	203.705	183.561
STOML2	227.112	172.63	150.104	183.282
EDF1	195.756	210.196	141.373	182.442
CENPW	248.151	104.797	193.068	182.005
ODC1	282.226	85.7007	173.133	180.353
CCT5	121.763	278.089	139.388	179.747
NACA	193.287	170.443	175.167	179.632
SLC25A3	227.634	98.9121	211.721	179.423
PA2G4	203.299	168.443	163.366	178.369
GMNN	148.4	239.77	146.183	178.118
TAGLN2	58.6845	312.135	160.333	177.051
CACYBP	130.887	296.447	102.882	176.739
PSMB2	189.595	224.604	114.035	176.078
ATP6V1E1	202.793	180.658	144.323	175.925
RBP7	312.141	0.489471	211.345	174.659
RP11-10A14.5	254.109	106.112	163.344	174.522
PSMD8	187.779	220.713	114.404	174.299
AHSA1	188.608	205.457	127.125	173.73
TIMM17A	152.938	232.265	134.039	173.081
HNRNPDL	184.571	135.648	198.775	172.998
C6orf62	49.8765	383.817	84.6119	172.769
EIF4G2	114.517	284.588	117.207	172.104
HSPA9	162.431	189.652	162.099	171.394
DPPA3P2	204.286	138.807	170.882	171.325
NUSAP1	175.638	167.944	170.383	171.322
BUB3	151.438	209.791	151.321	170.85
PAIP1	137.985	57.0346	313.953	169.657
NPM1P27	159.732	231.281	116.785	169.266
NDUFA8	269.448	87.6584	147.863	168.323
PGAM1	201.85	191.948	111.009	168.269
SARS	108.854	272.634	122.039	167.842
SAP18	213.435	133.509	155.467	167.47
TPRKB	165.924	156.43	178.14	166.831
BCAS2	138.56	208.771	151.747	166.359
SLMO2	87.9305	329.396	78.6611	165.329
WTAP	171.342	198.441	126.111	165.298
FOLR1	123.798	280.693	84.7661	163.085
ATP6V1F	190.373	163.891	134.246	162.837
NUDT4	230.669	74.7819	182.762	162.738
UBB	113.071	301.885	72.6808	162.545
TMX2	190.419	153.971	142.827	162.406
C17orf76-AS1	135.893	202.73	148.104	162.242
XRCC5	91.1311	270.554	123.55	161.745
EIF4EBP1	236.591	62.1823	186.048	161.607
ANXA3	149.906	173.388	160.835	161.376
EIF2S2	145.755	177.634	160.121	161.17
UFC1	78.7451	303.592	97.8056	160.047
NARS	74.3875	274.837	130.751	159.992
PRDX2	86.0207	308.528	85.0847	159.878
RSL1D1	99.4323	249.303	129.666	159.467
WBP5	126.12	205.911	146.235	159.422
PPID	104.845	259.958	113.009	159.271
MRPS33	204.199	112.893	159.892	158.994
PCMT1	153.121	182.678	140.802	158.867
EIF3L	113.481	240.754	122.094	158.776
DPM1	139.587	133.581	201.936	158.368
RPL3P4	180.889	186.806	106.765	158.153
DNAJC8	89.7265	276.698	107.505	157.976
TUFM	199.715	96.0488	176.15	157.305
RPL22	205.269	99.7648	166.056	157.03
TTC1	144.296	213.59	108.813	155.566
DRG1	168.533	187.063	109.537	155.044
BASP1	150.888	78.9909	234.693	154.857
FABP5P7	88.9729	265.462	109.742	154.726
TMX1	120.661	215.626	126.961	154.416
EIF2S1	91.2213	246.471	123.939	153.877
PRDX6	123.867	225.76	111.158	153.595
APEX1	132.917	182.668	144.013	153.199
PHB	195.41	154.012	108.372	152.598
CLDN6	246.139	90.2728	120.711	152.374
LINC00493	164.567	123.6	164.785	150.984
ARL6IP1	136.493	155.39	160.909	150.931
DAP3	162.711	181.969	108.079	150.92
TPM3	143.98	176.823	130.824	150.543
PARD6B	65.143	308.611	77.721	150.492
SNRPB2	172.352	113.142	165.92	150.471
ALPPL2	230.965	2.62023	217.553	150.379
HMGA1	166.354	181.242	101.648	149.748
MRPL20	232.634	105.794	108.873	149.1
SSB	121.458	211.915	110.854	148.076
EIF3G	244.73	77.946	120.745	147.807
MRFAP1	165.163	158.989	118.888	147.68
POLR2F	228.427	74.9417	138.217	147.195
POP7	214.492	63.6471	162.985	147.041
PAPOLA	55.5741	319.923	64.1996	146.566
TMSB4X	100.077	275.096	64.4706	146.548
PSMD7	113.827	174.63	148.958	145.805
TUBA1C	172.123	110.275	154.962	145.787
APRT	207.263	80.5487	148.888	145.567
GLO1	62.8811	310.211	63.4132	145.502
MYEOV2	246.706	33.315	155.061	145.027
RANBP1	217.758	51.6872	165.382	144.942
RPA2	93.8693	257.503	80.7907	144.054
PRDX5	125.274	190.188	115.838	143.767
CHP1	76.7908	280.785	73.6485	143.742
TIMM13	220.242	76.5759	133.581	143.467
LAMTOR4	143.474	123.544	163.34	143.453
SEPTIN15	160.868	147.514	121.812	143.398
PFDN5	166.949	105.678	156.602	143.076
ATP6V0B	190.474	120.608	117.277	142.786
NASP	152.499	116.214	157.08	141.931
RARS	104.877	203.549	116.729	141.718
SELT	98.7838	208.166	117.735	141.562
AURKAIP1	237.099	50.7137	136.248	141.354
POLR3K	134.972	147.29	141.307	141.19
B4GALT1	84.9976	171.593	164.99	140.527
PAICS	92.222	212.673	116.337	140.411
EIF6	199.608	114.922	106.609	140.38
PRDX4	228.406	46.1272	146.23	140.254
MSMO1	28.9089	342.125	48.3601	139.798
AK4	230.548	29.6293	159.095	139.757
PTS	127.327	192.583	99.0882	139.666
CTTN	32.6079	350.337	35.8017	139.582
NOLC1	119.889	196.85	101.672	139.47
SERPINB9	40.0439	354.863	22.9827	139.296
UQCRC1	108.819	195.537	112.816	139.057
GTSF1	107.628	173.93	135.504	139.021
POLR2H	167.202	136.814	112.287	138.768
RP11-543P15.1	143.224	92.2706	180.398	138.631
C11orf58	121.757	165.783	127.382	138.307
FTH1	248.804	22.4605	143.472	138.246
ATG3	206.91	22.8919	184.47	138.09
PTN	3.40303	388.404	19.2134	137.007
ECHS1	108.187	224.27	78.4054	136.954
UBE2L3	144.22	140.193	125.775	136.729
MRPS7	121.65	174.882	111.575	136.036
MRPL3	132.444	148.713	126.598	135.918
CTSB	136.056	94.4557	176.841	135.784
RP11-466H18.1	177.793	87.963	141.193	135.649
HIGD2A	199.981	77.9149	128.362	135.419
HNRNPK	72.0697	247.747	86.4284	135.415
AP3S1	188.63	45.9193	168.332	134.294
GPX1	189.341	44.497	166.943	133.594
CHMP5	80.4962	229.851	87.8115	132.72
NDUFA2	157.712	90.9439	148.587	132.415
HIST1H1E	138.73	70.0601	187.745	132.178
NDUFB6	156.097	113.072	126.888	132.019
NAA20	172.059	127.692	96.1433	131.964
RPL13AP5	189.706	102.604	103.29	131.867
PAK1IP1	96.7148	195.031	102.473	131.406
COA6	133.151	128.136	131.582	130.956
ATIC	98.1253	195.99	97.4144	130.51
PSMD11	82.7665	244.911	62.921	130.2
SRSF2	172.7	77.8595	139.064	129.874
ANP32B	203.421	57.7564	126.231	129.136
NPC2	147.059	90.3913	149.459	128.97
SNW1	90.4076	161.423	133.964	128.598
NDUFB10	168.078	96.1205	121.269	128.489
DPY30	131.605	143.854	109.184	128.214
HAVCR1	108.077	164.12	110.718	127.638
BCCIP	89.7296	195.576	97.1058	127.47
SFPQ	190.508	78.787	112.699	127.331
LAMTOR2	209.325	69.6727	102.908	127.302
SNX6	66.8758	223.368	91.1374	127.127
YWHAB	145.728	108.849	126.225	126.934
SEC61G	142.96	70.7543	166.037	126.584
EIF4A2	129.79	144.618	103.005	125.805
PPA1	153.486	126.048	97.2914	125.608
TIMM8B	161.192	94.3211	120.875	125.463
CD53	199.925	73.9261	101.932	125.261
CAP1	66.5581	240.849	67.8136	125.073
TMEM14A	161.553	78.3817	135.083	125.006
TUBB4A	187.145	4.70646	180.01	123.954
LAMTOR5	169.473	105.819	96.1247	123.806
LSM5	102.958	117.013	151.267	123.746
SAR1A	50.7769	280.651	39.6299	123.686
ATP1B1	122.984	24.6429	223.2	123.609
ZWINT	99.5433	207.816	63.1885	123.516
ATF4	83.0661	145.488	141.954	123.502
COX7B2	171.49	42.6899	155.221	123.134
CCT4	121.091	127.183	120.921	123.065
PSAP	144.768	132.562	89.2714	122.2
COX17	163.737	76.4004	126.302	122.147
CSDE1	66.1849	209.655	89.7978	121.879
BRK1	119.659	117.236	128.288	121.728
SNHG1	155.299	56.105	153.7	121.701
MRPL40	201.913	52.8692	108.373	121.052
CCNC	55.6394	217.193	88.9241	120.586
ZFP42	57.3094	211.592	92.292	120.398
PSMC5	103.78	176.82	80.339	120.313
MAPRE1	112.088	181.395	67.1375	120.207
RPL37	165.136	66.7573	128.669	120.187
SBDS	95.7626	159.168	105.58	120.17
PCNP	72.2568	200.1	87.3602	119.906
MTND4P12	23.6115	259.533	76.199	119.781
PDLIM1	128.308	76.1891	154.605	119.701
UBE2N	81.1895	186.609	91.1915	119.663
FAM103A1	159.702	68.5369	130.709	119.65
PSMC3	80.7346	190.519	86.7264	119.327
RRM2	133.93	140.038	83.6205	119.196
APLP2	165.331	45.9953	145.648	118.992
NHP2	159.837	82.3381	114.072	118.749
RPL28	201.624	44.7306	109.061	118.472
COPS3	88.4856	175.224	91.4477	118.386
DNAJA2	95.5237	159.824	99.5579	118.302
VRK1	71.9054	162.657	119.871	118.144
NAP1L1	101.925	143.557	108.622	118.035
VPS29	78.6975	193.699	80.4296	117.609
BZW2	66.6478	208.411	75.1646	116.741
THRAP3	94.7836	146.057	107.987	116.276
KNSTRN	112.484	140.7	95.4498	116.211
FAM96A	129.039	116.882	102.288	116.07
JTB	195.503	22.1032	130.344	115.984
MRPL42	35.0164	235.697	76.7977	115.837
CALM1	108.591	131.835	106.258	115.561
VPS25	173.886	70.6219	101.156	115.221
TRMT10C	104.034	139.938	100.552	114.841
PFDN4	99.4265	139.085	106.011	114.841
NSA2	128.236	95.7531	120.263	114.751
BRIX1	99.2739	125.191	119.108	114.524
SNHG8	136.598	61.7728	144.196	114.189
HPRT1	109.415	134.038	98.8825	114.112
FABP3	0.348315	296.457	45.1739	113.993
PEBP1	68.173	215.932	57.8602	113.989
NUTF2	110.554	136.223	94.7778	113.851
DDX21	91.9509	165.273	83.8762	113.7
MRPL37	162.679	58.0738	119.853	113.535
MKI67IP	106.276	141.329	89.8648	112.49
TAF12	116.625	148.851	71.7526	112.409
ARF1	120.725	145.59	70.2074	112.174
ATP6V1D	120.088	116.037	100.13	112.085
RPS23	159.355	68.8494	107.501	111.902
HNRNPL	134.467	69.1948	131.4	111.687
MRPL34	135.395	38.0946	161.043	111.511
UTP11L	105.767	157.594	70.9209	111.428
SELK	92.9584	127.359	113.228	111.182
TMEM126A	121.694	88.3929	123.402	111.163
PSMC2	91.7317	158.9	82.3827	111.005
CSE1L	70.124	172.286	90.0012	110.804
ATP5G3	136.838	78.2313	117.073	110.714
MAGOH	124.677	120.967	86.3446	110.663
EIF3M	102.604	139.88	89.5007	110.662
TMED4	101.699	150.188	79.6165	110.501
NDUFB4	104.571	95.606	130.32	110.166
METTL5	153.475	77.827	99.1766	110.16
COA4	79.1888	149.613	101.488	110.097
NDUFS6	171.6	35.8336	121.553	109.662
LYPLA1	55.5165	198.52	74.8776	109.638
NME1	123.558	119.257	86.0654	109.627
SMPDL3A	68.8109	64.0918	194.735	109.213
HAX1	136.516	78.2805	111.945	108.914
NTMT1	148.193	101.32	76.8272	108.78
IFITM3	79.9308	161.428	84.498	108.619
CCNB2	109.162	104.275	112.14	108.526
NDUFC1	107.104	107.957	110.503	108.521
CANX	84.4206	128.013	112.854	108.429
MEA1	102.814	145.703	76.6662	108.394
PCBP1	146.544	63.8903	113.783	108.072
CTD-2287O16.1	140.237	74.7344	107.021	107.331
TCEB1	122.528	94.368	104.8	107.232
RNF181	129.892	77.1465	114.542	107.194
CD55	52.0954	61.5356	206.668	106.766
RPS15A	139.037	61.6519	118.516	106.402
RPL15P3	120.156	97.9921	100.952	106.367
MRPL16	157.43	51.3423	109.496	106.089
TIMM23	107.779	116.007	93.6971	105.828
PTPLAD1	143.833	104.803	68.8387	105.825
TMEM14C	104.889	129.08	83.0943	105.688
ALYREF	121.825	86.981	108.187	105.664
CCDC124	166.058	34.5536	115.955	105.522
PPIAP22	116.249	102.397	96.5118	105.053
AEBP2	17.3613	233.594	63.4288	104.795
EIF3H	105.334	123.535	85.437	104.769
PSMG2	119.524	97.1099	97.6619	104.765
ALG5	138.601	60.6223	114.081	104.435
STRN3	55.7137	174.731	82.3828	104.276
MORF4L2	42.6698	195.387	74.649	104.235
PSAT1	4.41463	231.327	76.6989	104.147
IFITM2	59.0606	185.457	67.3567	103.958
H3F3A	136.261	67.6376	107.832	103.91
WDR43	87.1573	123.758	100.556	103.824
TMCO1	113.235	101.095	96.7784	103.703
TRIM28	224.748	10.5359	74.86	103.381
CDC20	181.296	25.7319	102.946	103.325
POLR1D	115.553	81.6868	111.175	102.805
PSMA5	92.5057	127.312	88.2516	102.69
ATP5O	106.439	103.466	97.2169	102.374
NDUFS4	111.637	83.9834	110.869	102.163
TMEM258	134.547	66.3784	105.165	102.03
LSM7	135.058	62.7208	107.955	101.911
YWHAQ	73.4737	131.033	101.099	101.868
PAFAH1B2	42.6123	219.96	42.5629	101.712
CSNK2A2	83.8168	151.54	68.7963	101.384
FBL	191.831	47.4114	64.6779	101.307
FAM32A	94.8283	118.031	90.5469	101.135
RP11-51O6.1	108.92	85.6272	108.552	101.033
COPS6	86.7184	151.122	65.0784	100.973
SLC25A39	165.875	46.9528	90.0757	100.968
MRPS15	130.939	102.733	69.2143	100.962
COX7A2L	96.7123	122.941	83.2043	100.953
SEPW1	123.2	44.4502	134.878	100.843
PSMC6	77.9001	145.115	79.3654	100.793
TXN2	79.3879	154.639	68.1473	100.725
RTCB	69.2989	143.354	88.675	100.443
NAE1	79.0722	121.309	100.742	100.374
POLR2G	117.5	124.589	55.811	99.3
RP11-425L10.1	137.166	66.8541	93.7931	99.2712
MRPS9	90.5104	126.009	81.1685	99.2293
MRPL41	214.209	15.5283	67.8934	99.2102
GLRX3	74.158	131.739	91.1516	99.0164
TXNRD1	98.8444	113.736	84.1736	98.9182
OCIAD1	80.4802	135.053	81.1099	98.8809
TIPIN	39.8557	143.418	112.953	98.7423
SNX5	98.7934	75.0992	121.356	98.4162
GRPEL1	129.085	86.7927	78.9214	98.2664
S100A14	3.62828	287.184	3.28176	98.0315
CLTA	125.012	65.668	102.71	97.7964
DYNLL1	154.114	61.1019	78.1285	97.7814
STIP1	40.5882	199.886	52.4485	97.6408
EMC4	132.268	68.9867	91.3893	97.5479
UBC	65.6186	176.507	50.4834	97.5364
MPHOSPH6	96.0146	119.973	76.5406	97.5095
ASNA1	142.878	71.3173	78.1612	97.4521
TRIM61	209.928	10.3893	72.0099	97.4424
NDUFS2	102.788	121.081	68.0784	97.3159
TXNDC9	52.4687	145.713	93.4962	97.2259
PDCD10	59.4058	152.711	79.3485	97.1553
SNRPA1	123.974	72.4557	94.6847	97.0382
FKBP1A	69.924	163.949	56.4814	96.7848
AURKB	118.708	107.13	63.6964	96.5113
EEF1E1	68.2612	136.956	83.3569	96.1915
RAB11A	58.887	151.648	77.9402	96.1584
MRPL13	101.71	91.5659	94.9363	96.0707
DUT	139.364	44.4597	103.868	95.8971
PCBP2	113.715	81.04	92.2071	95.6542
MYBL2	165.593	34.8933	86.4698	95.6521
SHFM1	105.842	92.1746	88.9058	95.6409
UFM1	75.7261	127.811	82.6873	95.4081
DDX39A	66.151	124.238	94.8427	95.0772
ARPC1A	88.7447	136.929	59.1107	94.9282
KHDC1P1	232.893	0	50.3836	94.4254
POLR2I	144.702	40.3185	97.6798	94.2333
SNHG3	100.893	62.3123	119.396	94.2006
PGD	69.9158	170.166	41.5488	93.8768
PSMD12	68.3262	141.084	72.2039	93.8714
LTV1	61.799	122.186	97.5961	93.8605
GATA3	72.2388	69.6914	139.571	93.8338
YWHAH	96.2605	111.919	73.1342	93.7712
RPL14P1	111.235	75.1663	94.4928	93.6314
PPP1CA	87.9219	131.306	61.2606	93.496
GSTO1	155.67	25.8389	98.8509	93.4532
RPL22L1	127.605	31.8481	120.492	93.3151
HNRNPU	94.1401	112.666	72.676	93.1608
MTCH2	72.3078	135.781	71.137	93.0753
SEPTIN2	48.0186	168.016	62.9987	93.011
CCDC167	101.327	106.55	70.3032	92.7269
FAM151A	181.304	0	96.6577	92.6539
CDV3	75.4586	137.86	64.3549	92.5577
RP5-1085F17.3	24.7544	220.699	31.9149	92.456
SLC7A7	78.3239	120.41	78.1683	92.3007
MCM7	78.6429	130.62	67.0652	92.1095
RAB1A	103.818	85.7681	86.3121	91.9662
POLR2J	140.218	40.2443	95.3225	91.9283
PPIL1	63.3499	115.113	97.1323	91.8651
PPP4C	129.378	62.6495	83.0546	91.6942
RPF1	90.7552	106.043	78.2259	91.6748
FAM60A	54.4796	161.752	58.5495	91.5937
GGCT	44.2947	174.969	54.9897	91.4178
SRPRB	153.81	61.2698	58.9974	91.3592
RPS23P8	126.838	61.2996	85.8632	91.3336
ATP5E	111.174	55.3097	107.498	91.3274
RRM1	43.7498	163.862	65.9979	91.2031
PFDN1	61.0074	148.998	63.3739	91.1265
GRHL2	60.4388	44.6452	167.557	90.8804
EXOSC5	125.53	89.5266	57.4642	90.8403
MRPL17	141.542	49.5491	81.0058	90.699
SSU72	132.379	45.7773	93.6858	90.6142
PDHA1	90.7569	100.823	80.246	90.6085
NUDC	142.17	55.8401	73.7293	90.5798
DDX3X	63.9843	154.423	53.3146	90.574
FDFT1	9.50173	232.893	29.1984	90.531
GCSH	98.054	64.8988	108.503	90.4854
ATP5G2	109.587	86.9102	74.7807	90.4258
S100A6	15.2436	172.519	83.4861	90.4162
FAM76A	69.4594	160.504	40.7844	90.2494
NUDT1	172.853	18.8486	78.4812	90.0609
AMD1	95.2306	107.688	66.5428	89.8204
SCNM1	98.456	86.231	83.8502	89.5124
AKR1A1	103.328	89.5954	74.8966	89.2732
F3	35.0718	181.694	50.3192	89.0284
AIMP1	108.04	60.2166	97.9525	88.7363
SS18L2	117.099	92.5788	56.4041	88.6939
HNRNPM	157.867	41.766	65.8891	88.5074
LSM6	127.595	58.9136	78.9432	88.4839
UQCRC2	65.4859	107.736	92.1696	88.4638
SRSF1	77.6036	97.821	89.9631	88.4626
RP1-313I6.12	3.17501	238.977	22.7903	88.314
DNMT3A	129.352	33.229	102.149	88.2436
SCD	85.3319	138.133	41.0126	88.1593
POLR1C	82.4541	117.675	63.8883	88.0057
NDUFV1	102.915	49.5451	111.072	87.8438
BCL10	81.2386	96.7999	85.4882	87.8422
HAUS1	70.5676	140.853	51.949	87.7898
RFC4	72.7458	100.702	89.827	87.7582
TMEM167A	63.1798	134.486	65.5428	87.7362
DDX1	95.7626	88.042	78.5228	87.4425
NEDD8	84.2813	86.3025	91.3101	87.2979
TMEM33	45.6277	158.277	57.784	87.2297
NRBF2	81.6963	73.9219	105.052	86.8902
TPM4	20.5557	186.113	53.8301	86.8328
FUNDC1	136.637	20.6136	103.013	86.7544
TRIML2	99.147	40.4978	120.15	86.5982
EIF1AX	84.8725	79.6794	95.1186	86.5568
MRP63	142.16	38.9349	77.7609	86.2851
RMND1	119.266	53.9864	85.4914	86.2481
DAB2	15.6229	156.342	85.7144	85.893
CTB-63M22.1	93.9491	95.0014	68.5137	85.8214
ST13	56.055	126.02	75.2486	85.7746
RAP2B	93.4683	116.896	46.8671	85.7439
FUBP1	99.9508	87.9937	68.5192	85.4879
DDOST	39.5069	174.432	42.4067	85.4486
OXA1L	102.418	88.6217	65.0417	85.3605
TARDBP	63.649	131.353	60.9867	85.3296
MRGPRX1	0	255.783	0.13465	85.3059
TMEM208	115.149	65.6333	74.4055	85.0625
NGDN	121.032	58.2657	75.7408	85.0127
C12orf45	110.97	65.7676	77.1254	84.6209
EIF5	72.132	100.024	81.6321	84.5961
MRPS12	115.889	60.1062	77.6554	84.5501
ADRM1	141.115	41.3442	70.7484	84.4025
TIMM9	93.5404	53.7834	104.644	83.9893
TFRC	55.0723	120.799	75.426	83.7656
DNTTIP2	68.0374	133.733	49.5019	83.7573
BIK	204.103	18.3521	27.7704	83.4084
SEC22B	68.5728	119.864	61.6668	83.3678
MRPL27	101.746	59.9953	88.0034	83.2482
GTF2B	81.0296	70.0311	97.9467	83.0025
RHOC	72.5631	90.1705	86.1661	82.9666
LAMTOR1	71.6216	95.1828	82.0252	82.9432
MRPL48	118.381	36.5083	93.8883	82.9258
SSSCA1	151.06	30.3261	66.9549	82.7802
ANAPC13	48.9445	134.905	63.9626	82.604
RAB7A	62.1615	110.711	74.5837	82.4854
MRPS28	114.938	61.232	71.1073	82.4256
DTYMK	120.012	69.0989	57.4322	82.1812
COA3	92.1021	75.6067	78.8287	82.1792
PLEKHB2	93.7527	102.301	49.3746	81.8094
PTP4A1	102.962	76.4099	65.1485	81.5068
FARSB	53.5658	90.4414	100.17	81.3923
UXT	122.663	50.6759	70.7807	81.3731
RGS10	134.119	9.15087	100.111	81.1269
CD164	75.1339	102.535	65.6268	81.0986
MT-TA	96.528	51.9159	94.8373	81.0937
RQCD1	38.0433	161.796	42.8408	80.8934
VPS26A	32.9738	180.829	28.7013	80.8348
CKB	158.107	6.53483	77.7873	80.8098
SSR3	97.8241	56.0249	88.3175	80.7222
UQCRFS1	122.324	27.6825	91.7969	80.601
HSPA5	69.6585	77.1048	94.4376	80.4003
TBL1XR1	77.4218	77.6536	85.9622	80.3459
IK	66.459	89.3725	85.184	80.3385
SUB1	92.3046	67.3132	81.3691	80.329
EPCAM	41.1787	62.4574	136.794	80.1435
HNRNPH3	96.3724	67.8113	75.9874	80.057
GNL2	59.9611	120.36	59.7203	80.0138
CCNDBP1	104.871	49.1878	85.6478	79.9024
SPINT2	112.251	57.8961	69.3055	79.8177
PSMA1	63.3181	85.6945	90.3307	79.7811
TAX1BP1	82.9119	91.2584	65.0159	79.7287
SNRPA	100.949	43.5474	94.3594	79.6186
CHCHD4	70.9052	93.1107	74.7255	79.5805
ZNF121	48.3916	147.511	42.0653	79.3226
ZCRB1	89.1002	66.3177	82.2204	79.2128
MRPL21	114.332	44.2109	78.9151	79.1526
EIF2A	23.9689	146.965	66.0839	79.006
NR6A1	4.17528	228.669	4.14919	78.9979
ARPC5	38.2282	126.995	71.7276	78.9837
SF3A3	65.779	123.975	47.1287	78.9609
HSP90B1	55.5633	75.9611	104.892	78.8056
RP11-122C9.1	78.3446	86.6	71.3751	78.7733
RBMX	62.3182	107.665	66.0339	78.6725
MRPL50	72.1415	79.5565	84.1582	78.6187
MT1X	137.578	0.976108	97.1353	78.5632
ARPC4	82.4482	93.8516	59.0523	78.4507
WSB1	44.6086	130.95	59.7127	78.4237
MCTS1	72.6857	88.9488	73.2854	78.3066
HIST1H1A	121.778	45.597	67.236	78.2036
GLIPR2	93.2028	22.0699	119.206	78.1597
CYSTM1	78.9861	59.5505	95.3769	77.9712
MRPL55	140.128	18.8061	74.9364	77.9569
GINS2	94.0368	55.2611	84.3328	77.8769
KRT19	9.74232	219.055	4.3135	77.7036
RPS10	101.124	56.1193	75.7386	77.6608
MRPL32	76.8022	81.466	74.6695	77.6459
RPS27L	96.9605	29.4174	106.221	77.533
POP5	64.4805	91.857	76.0867	77.4747
CIB1	152.438	9.29387	70.5972	77.4431
KIAA0020	57.9776	109.399	64.4151	77.2638
SRP54	30.2638	139.452	61.991	77.2356
C9orf78	69.3264	95.3959	66.4398	77.054
DEGS1	57.7985	87.4562	85.6745	76.9764
CD24	0.115839	226.569	4.18468	76.9566
LSMD1	108.791	59.4818	62.5669	76.9464
ERAL1	93.3043	59.2198	78.1686	76.8975
SYF2	84.3531	61.7546	83.8578	76.6552
TMEM106C	35.0248	147.293	47.6189	76.6457
NDUFAF4	101.382	46.8163	81.3609	76.5199
DNMT3B	81.878	64.2454	83.2275	76.4503
UPP1	111.287	34.3116	83.1722	76.2569
C4orf3	75.1643	76.2458	77.3537	76.2546
PSMD1	57.4282	114.735	56.2907	76.1513
MRPS31	98.9948	51.8237	77.4844	76.101
LLPH	75.5394	107.144	45.5822	76.0886
SUN3	19.512	158.762	49.3714	75.8817
ZC3H15	78.4279	80.7191	68.4963	75.8811
STARD7	77.1906	99.1648	50.4873	75.6142
OSER1	90.5766	66.1099	68.9389	75.2085
TRIM59	58.6314	117.253	49.6487	75.1777
DNAJC19	100.663	49.3828	75.3476	75.1311
RREB1	82.8891	31.4205	110.945	75.0848
CORO1C	80.5129	81.0493	63.5844	75.0489
RP5-1052M9.1	66.5141	60.2049	98.241	74.9867
POLR2E	69.0935	74.2388	81.4665	74.9329
NGFRAP1	71.8033	94.2622	58.3456	74.8037
C19orf10	109.737	63.5464	50.7912	74.6915
AZIN1	60.5913	102.703	60.4762	74.5901
TMEM14B	58.0068	119.216	46.5373	74.5868
EEF2	84.7714	85.4457	53.2433	74.4868
RBM39	69.4729	68.3681	85.4518	74.4309
C19orf48	80.0963	77.2478	65.7468	74.3636
MCM3	89.7974	69.6185	63.4127	74.2762
PSMD13	54.4084	117.235	51.0051	74.2163
AC008753.4	47.1451	25.591	149.848	74.1949
UBE2V2	42.5091	128.849	51.1799	74.1795
LINC00998	36.0207	106.934	79.1724	74.0424
JAGN1	96.3389	39.3306	86.348	74.0058
LAPTM4A	59.3763	109.477	52.9828	73.9455
GOLGA7	61.4969	109.153	50.317	73.6556
NUP37	80.6333	65.2142	75.0486	73.6321
SKA2	80.6299	76.7409	63.3992	73.59
PRMT1	52.2918	131.105	37.3402	73.5789
ANXA7	50.3357	127.187	43.1338	73.5521
CDC26	84.9966	65.245	70.1266	73.4561
SUMF2	114.004	51.6524	54.6681	73.4415
YTHDF2	68.7978	71.896	79.4366	73.3768
ARGFX	162.444	0	57.6466	73.3636
SRSF9	109.259	36.2325	73.9483	73.1464
MTIF3	60.8733	88.5623	69.96	73.1319
HDDC2	98.6875	45.3798	73.4772	72.5148
AHCY	52.1253	121.835	43.312	72.424
DLD	41.9395	129.966	44.9148	72.2734
HRSP12	65.2225	78.7449	72.7353	72.2342
RHEB	86.6202	72.2024	57.7439	72.1889
TIMMDC1	72.1246	85.9065	58.4114	72.1475
PPP1CC	82.487	45.8802	88.0507	72.1393
UBXN1	96.8756	41.9808	77.2217	72.026
PTMAP5	60.823	98.2864	56.8695	71.993
MRPL54	101.001	30.968	83.7809	71.9167
IDI1	23.1841	157.42	34.9251	71.843
UBE2D3	57.2826	99.2151	58.9186	71.8054
SUCLG1	81.9644	62.081	71.1369	71.7274
AURKA	89.592	69.9909	55.1937	71.5922
COX14	78.6374	69.8589	65.9537	71.4834
DHX15	64.3413	86.7782	63.2251	71.4482
DENR	83.6745	59.357	71.1878	71.4064
CNOT7	74.6908	78.1141	60.9417	71.2489
TIPRL	79.9415	51.839	81.7551	71.1785
MAPK1IP1L	25.7351	155.534	31.7677	71.0123
PWP1	39.9604	126.704	46.3544	71.0062
MRPS35	46.4964	81.1396	84.925	70.8537
DARS	55.8857	95.5859	60.8389	70.7701
SDCBP	43.2901	115.252	53.4411	70.6609
RP11-175B9.3	75.9742	41.8817	93.7027	70.5195
PSMD6	67.4713	95.7262	47.7235	70.307
PSMD14	30.9141	137.634	41.8532	70.1338
LSM10	99.1224	28.0677	83.0877	70.0926
ATP5H	80.8673	70.0147	58.7916	69.8912
MELK	32.2923	130.722	46.4919	69.8354
NMU	106.187	0	103.224	69.8038
RPN1	57.0922	92.1318	60.1726	69.7989
GTF2F2	69.8112	71.0729	68.275	69.7197
SMIM20	114.313	33.8049	60.6783	69.5987
TRIM60	98.276	26.5629	83.9006	69.5798
TLK1	18.4548	157.725	32.0553	69.4118
C14orf119	73.4554	58.3019	76.2744	69.3439
ANAPC11	65.733	95.395	46.376	69.168
LSM3	61.1132	75.0629	71.2134	69.1298
RDX	39.6702	89.1009	78.5032	69.0914
SRRM1	74.2443	60.6252	72.2422	69.0372
PDCD5	75.3619	50.1317	81.4753	68.9896
MED10	50.738	125.581	30.4555	68.9248
CTNNA1	41.0123	110.239	55.0301	68.7606
HSPA14	65.5857	73.4854	67.1626	68.7446
NONO	53.9421	114.895	37.3388	68.7253
AC061975.1	93.8564	32.31	79.2989	68.4884
CALR	68.3903	77.621	59.4058	68.4724
SHISA5	42.9186	101.4	60.6606	68.3266
CNIH4	103.353	28.1467	72.2775	67.9257
SNHG16	49.9613	105.271	48.5362	67.9228
MRPS16	79.1548	69.9991	54.5944	67.9161
GLUD1	100.255	14.2836	88.6657	67.7348
STRA13	60.5898	98.0519	44.4948	67.7122
DPH3	77.4482	66.4927	59.1787	67.7065
PMPCB	53.0442	68.449	81.2794	67.5909
RPS3AP6	75.2095	62.8225	64.4306	67.4876
JUND	79.8266	30.5371	90.9484	67.1041
NOL11	35.3471	114.833	51.093	67.0909
ETF1	68.2247	55.9157	77.0103	67.0502
THOC7	75.886	61.7253	63.4287	67.0133
BUD31	67.1229	70.8558	63.0556	67.0114
MRPS18A	56.8605	82.3424	61.7085	66.9705
PSMD2	45.7611	101.846	53.2084	66.9384
ASNSD1	52.8892	100.542	47.3399	66.9238
MARCKS	114.984	17.9995	67.5486	66.8439
CHCHD1	81.5937	58.2014	60.4479	66.7477
PRIM1	67.1995	47.2272	85.7915	66.7394
IDH3B	68.549	55.4108	76.0117	66.6572
PSMC1	53.6173	90.5353	55.5435	66.5653
RAB18	39.997	88.1079	71.5234	66.5428
MIR519A2	9.69961	178.343	11.5178	66.52
ZMPSTE24	35.1411	98.3754	65.8397	66.4521
TMEM126B	56.0365	100.045	43.0811	66.3876
CDH1	63.4549	62.4523	73.0949	66.334
ADSL	42.5469	117.941	38.5083	66.3322
TK1	95.1488	69.3198	34.268	66.2455
CTD-2369P2.2	0.0896762	198.146	0.36631	66.2007
ERP29	54.0352	91.3311	53.1372	66.1678
SLC7A8	8.46054	162.186	27.7548	66.1339
RAD23A	42.2869	108.255	47.6883	66.0768
MRPS11	90.5198	54.9423	52.6521	66.0381
COX16	75.3209	56.944	65.2779	65.8476
TMEM230	75.4856	34.4921	87.5091	65.8289
TARS	19.3026	128.462	49.683	65.816
MAGOHB	104.223	44.3366	48.6728	65.7443
MTPAP	56.6671	88.9357	51.3261	65.6429
ATP5G1	65.4988	76.3303	55.0068	65.612
ARGLU1	68.6166	64.9556	63.1204	65.5642
RP11-363E7.4	15.3894	151.952	29.0692	65.4703
ACAA2	62.7723	23.4942	110.14	65.4689
TXNDC12	75.582	53.207	67.2018	65.3302
ARL2	104.183	32.4312	59.2993	65.3046
IMMT	56.6316	78.2203	60.9474	65.2664
CALM3	117.215	17.0335	61.3818	65.2101
RP11-88I21.1	155.729	0	39.798	65.1758
DSTN	28.0926	122.224	44.7658	65.0276
CDC42SE2	41.3579	113.009	40.5164	64.961
MRPL1	78.5338	32.9511	83.2061	64.897
SNX3	76.5139	44.905	72.8647	64.7612
MFN1	102.795	12.0202	78.9963	64.6039
ITPA	96.7492	25.4283	71.4618	64.5464
MRPS34	124.838	10.9411	57.6206	64.4664
PABPC4	76.3754	37.8376	79.0896	64.4342
HSD3B1	0	193.158	0	64.3858
NIP7	58.4537	80.9709	53.5869	64.3371
EIF2B3	53.961	84.9728	53.7255	64.2198
LYAR	67.9002	46.3336	77.5784	63.9374
QARS	57.2941	63.1466	71.319	63.9199
ZNF706	55.0828	62.5172	73.7307	63.7769
C7orf73	56.674	69.9237	64.728	63.7752
COPZ1	61.4514	67.314	62.4995	63.755
BTG3	100.012	39.3055	51.8587	63.7255
PLRG1	40.8164	97.8443	51.5804	63.4137
RPS18	55.2192	60.2321	74.7894	63.4136
IPO5	48.8556	72.3452	68.9706	63.3905
SERBP1	81.7048	47.3135	60.8927	63.3037
PSMG3	73.6843	57.4133	58.538	63.2119
EIF1AD	75.3561	57.7338	56.5207	63.2035
S100A13	52.1909	50.9426	86.4184	63.184
AUP1	43.3917	80.4331	65.6117	63.1455
C8orf59	56.508	50.6413	81.8543	63.0012
NDUFS3	86.2757	37.5217	65.1813	62.9929
PHPT1	81.2418	73.1746	34.4399	62.9521
ABCE1	34.2871	98.023	56.3728	62.8943
HNRNPD	87.5911	45.4713	55.53	62.8641
RP11-332E4.1	91.4606	29.7165	67.3636	62.8469
MTHFD2	16.7535	121.389	50.176	62.773
RNF114	83.1455	52.9384	52.1446	62.7428
CCNB1IP1	92.4918	44.8307	50.695	62.6725
AKAP12	88.8656	30.7379	67.9534	62.519
ATP6V0D2	56.2149	0.689182	130.628	62.5108
ATP6AP2	47.2209	69.8699	70.277	62.4559
TCEA1	65.4841	46.3919	75.4585	62.4448
SLC9A3R1	79.1475	32.4263	75.7506	62.4415
EIF3A	55.8693	64.3473	67.0096	62.4088
MRPS10	38.2532	86.484	62.0263	62.2545
GPI	38.1712	110.152	38.223	62.1822
MRPL44	74.3644	53.1615	58.9383	62.1547
MRPL2	95.9703	38.7465	51.5603	62.0924
HK2	89.0762	18.582	78.3097	61.9893
TIMM50	84.4171	35.6649	65.8597	61.9805
MRS2	68.4772	40.6424	76.6136	61.9111
DHX9	65.9537	76.4844	43.0311	61.8231
HNRNPAB	130.307	27.3369	27.461	61.7015
HSBP1	57.6899	72.0307	55.318	61.6795
ATRAID	84.1337	34.6664	66.2384	61.6795
RPL10	100.336	33.9984	50.3277	61.554
TMEM50A	93.9922	30.2371	60.1814	61.4702
NDUFAF2	57.559	68.4534	58.3696	61.4606
SNHG15	90.3927	9.67027	84.1056	61.3895
IMP3	66.1206	50.4973	67.4748	61.3642
MRPL22	73.9556	61.9015	47.744	61.2004
DGUOK	59.683	62.0732	61.7374	61.1645
MDK	105.377	28.6412	49.4484	61.1556
MGST2	112.538	1.53895	69.3059	61.1277
BLOC1S2	56.6442	72.6683	54.0069	61.1065
C19orf43	84.027	37.75	60.6859	60.821
MARS	63.176	56.1404	62.9181	60.7449
NCBP2	53.5128	83.3045	45.2813	60.6995
REEP5	67.6415	43.185	70.6399	60.4888
RPF2	50.5789	84.8456	45.66	60.3615
FEN1	34.8519	117.381	28.5569	60.2634
SEC11A	57.7173	75.0237	47.9707	60.2372
EXOSC7	76.3756	56.8054	47.3059	60.1623
ATP6V1A	23.1571	117.223	40.0923	60.1576
DRAM2	51.7621	70.6456	57.8829	60.0969
CSTB	71.3045	48.9043	59.9401	60.0497
GARS	21.3316	100.319	58.4128	60.021
SKP1	43.4996	95.643	40.724	59.9555
NUP50	64.6703	65.7963	49.2985	59.9217
UMPS	44.1307	69.2085	66.2655	59.8682
SNORA33	55.1192	82.666	41.658	59.8144
ALPL	105.135	0	74.3068	59.8139
EMC3	98.6424	34.6769	46.0836	59.801
RSRC2	57.0309	36.989	85.205	59.7417
LRPPRC	77.5971	45.0705	56.4055	59.691
GABARAPL2	75.5697	32.3396	71.1474	59.6856
NAA50	33.372	108.536	36.8434	59.5837
RPL9P7	54.8953	76.385	47.1442	59.4748
TMA16	53.1261	59.6571	65.5462	59.4431
ZFAND2A	51.1638	77.5611	49.3046	59.3431
BCAT1	58.8564	62.1155	57.0451	59.339
RIMKLB	66.5107	17.8911	93.3884	59.2634
RABGGTB	61.1873	61.0933	55.4835	59.2547
TOR1AIP2	32.8399	107.931	36.9493	59.24
PPA2	31.3973	116.996	29.2109	59.2013
MAD2L1BP	85.5633	43.7547	48.1724	59.1635
MRPL24	50.3781	85.1383	41.7431	59.0865
CISD1	68.6329	62.6457	45.8108	59.0298
MPZL1	80.6793	42.9846	53.3331	58.999
YPEL5	73.7856	35.4762	67.0268	58.7629
METAP2	52.5253	64.8946	58.7773	58.7324
CDKN3	86.6443	33.6754	55.8243	58.7147
FKBP3	33.0469	90.5934	52.392	58.6774
AC007969.5	89.5458	29.6049	56.8114	58.654
ADH5	46.3943	93.1771	36.3696	58.647
IER3IP1	40.3687	79.1079	56.4608	58.6458
SNAP23	37.3694	78.97	59.348	58.5625
TFG	56.8787	73.6963	44.5342	58.3697
MKRN1	117.879	10.8793	46.2935	58.3505
GLOD4	46.5014	92.0012	36.4517	58.3181
MRFAP1L1	43.5276	80.6412	50.7703	58.313
SF3B2	54.213	80.975	39.6629	58.2836
ORC6	55.7959	45.1783	73.8089	58.261
EIF4E2	55.6905	84.6456	34.4118	58.2493
ATP1A1	66.0177	22.6229	85.9723	58.2043
MT-TQ	102.59	20.4864	51.487	58.1877
EEF1D	66.4602	42.6195	65.4157	58.1651
IMP4	88.024	31.8866	54.5656	58.1587
RP11-832N8.1	55.3549	54.9697	63.7232	58.0159
BAG4	15.0493	112.244	46.7061	57.9997
RP11-864N7.2	56.7239	54.3957	62.6125	57.9107
LAMP2	19.95	98.7705	54.84	57.8535
RARS2	33.4586	89.7113	50.3211	57.8304
GATA6	113.01	4.69503	55.7834	57.8294
DCUN1D5	75.9641	27.5923	69.8887	57.815
NUDT5	63.5734	51.9274	57.8226	57.7745
UQCR11	60.0115	45.6688	67.1426	57.6076
FAM162A	67.7243	53.5769	51.2998	57.5336
EIF3J	59.6548	47.6554	65.2612	57.5238
PFKP	101.47	42.6914	28.4053	57.5221
PITPNB	28.5885	115.225	28.3243	57.3792
NDC80	53.918	58.7913	59.3652	57.3582
UBE2B	54.5471	63.5084	53.9862	57.3472
NFYB	50.8095	61.0192	60.1659	57.3315
TMEM209	46	71.8638	54.0953	57.3197
PPIH	77.338	45.1652	49.0783	57.1938
TXNDC17	58.5942	62.0092	50.8734	57.1589
PNPT1	51.4174	46.2422	73.781	57.1468
TMTC3	19.8608	122.633	28.7222	57.0721
EAPP	77.2066	45.1423	48.658	57.0023
VCP	80.0636	47.3029	43.6099	56.9921
CCDC51	49.1499	70.5092	51.2252	56.9615
COQ10B	39.9404	80.466	50.3182	56.9082
SUCLA2	18.4087	103.411	48.8595	56.8931
VSIG10	70.7906	32.6343	66.7648	56.7299
RAD21	58.88	48.3374	62.8713	56.6963
SLC2A1	64.7113	38.7395	66.5983	56.683
MND1	69.1974	49.6318	50.7507	56.5266
RBX1	63.6045	42.684	63.0751	56.4545
TFB1M	73.1516	69.6965	26.5081	56.4521
ATPIF1	68.7306	59.2962	41.1326	56.3865
WARS	69.8598	52.1341	46.9977	56.3305
SNRNP40	40.2762	77.8168	50.8776	56.3235
RAB25	8.7811	56.8937	103.212	56.2955
GOT1	21.2062	104.439	43.1957	56.2802
MPHOSPH10	52.1526	60.7382	55.9317	56.2741
CHCHD3	33.2648	100.084	35.3015	56.2168
TUBA1B	35.1293	98.4402	34.594	56.0545
MRPL9	102.906	14.6331	50.3179	55.9524
NDUFB1	61.356	39.8355	66.5503	55.914
SNX24	64.7996	43.9401	58.9885	55.9094
TRAPPC1	77.9226	35.0762	54.653	55.8839
RP11-139H15.1	96.3019	18.7358	52.5964	55.8781
REXO2	53.6976	58.8048	55.086	55.8628
ARRDC3	31.3399	70.1385	66.0178	55.832
TMEM179B	75.9683	51.7009	39.5773	55.7488
TSPYL1	35.2105	107.576	24.317	55.7012
BIRC5	71.0614	54.9528	40.9392	55.6512
CHMP2A	64.9274	49.9067	51.6914	55.5085
UQCRB	61.2862	39.0441	65.9104	55.4136
NDUFAF1	80.7174	54.1085	31.1167	55.3142
API5	14.6186	122.833	28.4164	55.2894
CMC2	63.2682	52.8055	49.7045	55.2594
GPN3	44.22	85.1277	36.0738	55.1405
HIST1H1C	73.611	23.8928	67.9056	55.1364
CYP19A1	0.00714649	164.633	0.758993	55.1332
TSFM	68.6907	44.7005	51.9853	55.1255
CTPS1	49.2979	74.3011	41.6873	55.0954
L1TD1	37.2576	89.236	38.6171	55.0369
RP11-18I14.10	54.8449	58.9287	51.3295	55.0343
C16orf80	66.0232	52.3839	46.1738	54.8603
ENY2	66.0269	41.4188	57.0911	54.8456
SRSF11	56.4692	47.6322	60.4332	54.8449
CXADR	61.6179	51.2137	51.5745	54.802
MAD2L1	43.3773	80.4641	40.4533	54.7649
MATR3	30.663	77.065	56.564	54.764
EPRS	41.8467	88.5483	33.7847	54.7266
CMPK1	10.2886	120.174	33.7096	54.7239
YPEL2	113.05	1.00976	50.0738	54.7111
HMMR	60.7886	21.4934	81.8473	54.7098
MAK16	28.7187	101.003	34.3757	54.6991
PPIB	55.3974	42.2132	66.0451	54.5519
TIMM21	64.8454	51.0096	47.7399	54.5317
MRPL11	77.479	36.2483	49.6007	54.4427
PITHD1	101.157	24.9758	36.0561	54.063
C1orf174	68.5449	40.7102	52.6231	53.9594
HMOX2	54.59	63.1072	44.0214	53.9062
CENPN	37.3042	81.8748	41.954	53.711
PHF5A	45.4016	87.8959	27.6642	53.6539
OTUB1	40.4167	75.9867	44.5579	53.6538
UTP6	45.3236	79.061	36.3649	53.5831
SEH1L	33.2335	97.7492	29.5666	53.5164
SGK1	39.4316	34.8758	86.218	53.5085
RER1	72.0191	27.205	61.1454	53.4565
LIN7C	50.6349	55.0616	54.5002	53.3989
RAD51	76.8395	21.8529	61.2983	53.3302
SNORD12C	69.5162	11.8381	78.5962	53.3168
PFN2	17.3397	133.085	9.50949	53.3113
BRMS1	51.8572	60.0724	47.8119	53.2472
SRA1	56.7022	57.8134	44.8019	53.1058
MYCN	93.485	12.8763	52.9368	53.0993
ITGB3BP	59.9632	44.1112	55.214	53.0961
BROX	20.0158	110.928	28.0691	53.0043
MRPS26	89.9086	4.86127	64.2418	53.0039
MIER1	13.83	116.661	28.5184	53.003
CGA	0.0889184	158.78	0.0454019	52.9714
PNN	52.2835	45.2547	61.2705	52.9362
RGS2	103.412	14.4241	40.8938	52.9098
YEATS4	61.6572	35.7073	61.2786	52.881
HIST1H1B	67.6073	27.74	63.1649	52.8374
ICT1	83.7387	23.6761	51.0332	52.816
EMC7	69.09	35.2108	54.1442	52.815
RBM47	45.6499	62.0107	50.7197	52.7934
CFDP1	47.2872	55.1997	55.8746	52.7871
RBM22	36.3778	78.3667	43.1777	52.6407
FTSJ2	42.1635	77.3721	38.346	52.6272
KIF22	62.376	45.6764	49.7363	52.5963
SPTSSA	68.3836	49.0181	40.3377	52.5798
PAN3	20.831	82.1542	54.4803	52.4885
PPIL3	50.7591	52.7562	53.9295	52.4816
ACN9	69.1848	42.4503	45.6928	52.4426
CYB5B	33.2175	102.603	21.2067	52.3423
ALAS1	39.1653	80.9917	36.5732	52.2434
TRA2B	52.7086	59.1042	44.8779	52.2302
GDE1	61.401	17.6192	77.6092	52.2098
ITM2B	50.4096	27.6416	78.5353	52.1955
EGLN3	75.1314	43.7114	37.7229	52.1886
ANKRD10	23.211	98.0308	35.1998	52.1472
SEC13	53.1464	73.0498	30.0492	52.0818
CDC37	50.3722	51.4999	54.347	52.073
HSPA4	51.2711	46.5543	58.2641	52.0298
ALKBH7	112.017	6.83407	37.1142	51.9883
GNAS	40.4898	70.8144	44.6206	51.9749
MED4	43.5555	71.3854	40.9079	51.9496
EIF5B	54.7939	52.196	48.8189	51.9363
SNORD100	56.0713	66.5423	33.0836	51.8991
DERA	45.7329	45.3739	64.5461	51.8843
ACAT2	29.4815	102.509	23.5176	51.8361
MRPL52	57.4439	49.4455	48.5126	51.8007
RP11-366M4.11	66.2753	10.268	78.6077	51.717
HM13	87.9159	35.1195	31.9926	51.676
ACTL6A	36.7136	86.2378	32.0658	51.6724
LRR1	39.4157	79.2145	36.1494	51.5932
RAE1	46.5966	67.9921	39.9397	51.5095
MRPS22	41.4304	69.166	43.2938	51.2968
OOEP	106.767	0	46.7044	51.157
GADD45GIP1	88.4954	3.68684	61.1734	51.1185
HMGN4	46.5374	61.065	45.6557	51.086
SEC23B	20.4055	109.961	22.7471	51.0378
DDX18	50.9096	48.9842	53.0968	50.9968
ADAM10	45.192	70.4903	37.3069	50.9964
SFXN4	53.7294	68.3324	30.7454	50.9357
GPBP1L1	52.3932	49.972	50.372	50.9124
NMD3	30.6998	87.2883	34.4679	50.8187
TMEM69	41.9716	70.7575	39.6366	50.7886
LARP7	47.1189	47.3481	57.7526	50.7399
TES	37.2166	58.2464	56.742	50.735
C11orf48	58.3782	56.0226	37.4549	50.6186
CCNA2	79.722	18.6835	53.2338	50.5465
TFB2M	50.6286	71.4934	28.6943	50.2721
PRSS23	73.5572	0.395862	76.6429	50.1987
RP11-488L18.10	14.2377	113.645	22.663	50.182
ANAPC10	52.4766	40.2933	57.7405	50.1701
SAE1	48.1704	73.8333	28.475	50.1596
YTHDF1	88.4729	23.6187	38.3777	50.1564
CTA-85E5.10	77.1303	6.54111	66.6149	50.0954
SDAD1	41.2306	72.5196	36.5159	50.0887
GTPBP4	40.6944	63.5831	45.8475	50.0417
COMMD8	52.9641	63.9543	32.9045	49.9409
CASP6	49.7349	67.7889	32.277	49.9336
RPS2P46	103.111	20.0901	26.2982	49.8331
PIP4K2A	8.60967	123.316	17.559	49.8281
TGIF1	59.4394	56.1532	33.6476	49.7467
KIAA0101	12.5136	123.139	13.5043	49.719
MRTO4	48.5422	56.434	43.8066	49.5943
MZT1	39.7493	70.3919	38.1384	49.4265
MTFR2	62.8856	37.2545	47.9664	49.3689
HMGCS1	26.191	89.8524	31.7112	49.2515
SNORD14E	45.3065	66.9337	35.2692	49.1698
C2orf68	65.7357	32.978	48.7564	49.1567
ARPC1B	47.9657	68.0684	31.3143	49.1161
TOP2A	64.8535	36.7054	45.7665	49.1085
VAPA	59.7277	42.8237	44.7652	49.1055
AGL	56.0397	13.1309	78.099	49.0899
ZRANB2	31.3257	77.9373	37.96	49.0743
CSTF2	42.5321	59.3482	45.3161	49.0655
BNIP3	33.2946	89.6893	24.0511	49.0117
NABP1	4.24954	135.125	7.61326	48.9961
G3BP1	42.5494	68.6066	35.632	48.9293
CKAP2	40.8819	75.6585	30.1657	48.902
FIS1	68.2517	44.2401	34.1277	48.8732
TMEM147	75.8966	31.909	38.6354	48.8136
NIT2	84.5644	42.2271	19.5587	48.7834
SUMO3	37.6277	79.1793	29.274	48.6937
ACAT1	32.7683	73.1631	39.9872	48.6395
RP11-159C21.4	60.2877	37.9754	47.6091	48.6241
CIAPIN1	27.2695	87.5896	30.95	48.603
TMEM59	38.3439	52.5728	54.6423	48.5197
PPHLN1	56.3552	39.2482	49.7896	48.4643
CS	44.8244	48.6642	51.8697	48.4527
NSMCE2	41.9736	42.1435	61.2066	48.4412
BTF3L4	37.6604	57.6191	49.974	48.4178
SYNCRIP	55.8811	52.295	36.8432	48.3398
EIF4B	40.8349	61.9757	42.1126	48.3078
CTA-29F11.1	58.7976	24.5313	61.5358	48.2882
ID3	25.384	6.06381	112.708	48.0518
SSNA1	75.8934	17.8299	50.1714	47.9649
PAIP2	56.307	49.051	38.2074	47.8551
ARL8B	50.138	58.9728	34.4022	47.8377
JKAMP	28.8098	79.1792	35.218	47.7357
TRAPPC2L	53.068	49.9961	39.946	47.67
CLIC4	37.1587	49.1641	56.6455	47.6561
NUP107	18.371	67.6626	56.8994	47.6443
THUMPD1	48.0383	47.2861	47.5553	47.6266
HILPDA	67.9707	51.372	23.4588	47.6005
MRPS14	55.6547	37.959	49.1684	47.594
NDUFB5	43.3545	54.7365	44.6562	47.5824
TOMM20	54.8095	42.3674	45.5692	47.582
ERGIC3	53.4894	52.6793	36.4119	47.5269
USP7	74.9431	21.6869	45.8275	47.4858
KIF23	67.9238	29.0685	45.2723	47.4215
RAD23B	77.7771	34.787	29.5823	47.3821
RIOK1	52.6737	57.666	31.7765	47.3721
NUDT21	52.9421	37.5263	51.6376	47.3687
METAP1	15.3363	84.4077	42.2489	47.331
CCDC117	85.9056	20.7809	35.2202	47.3022
LARP1	39.7124	51.7607	50.1444	47.2058
SLC35B1	67.4729	25.8419	48.2947	47.2031
DYNLT1	68.9299	29.0092	43.564	47.1677
EFNA1	27.2884	44.7473	69.2574	47.0977
FAM213A	29.3113	89.6931	22.1794	47.0613
LIN28A	57.4773	55.0452	28.6	47.0408
ISCA1	41.6259	47.4598	51.7115	46.9324
TPTEP1	63.6228	7.54534	69.3974	46.8552
PIN4	79.3939	11.6013	49.5663	46.8538
HDAC1	27.8185	98.5797	13.8897	46.7626
SSBP1	51.337	38.1221	50.6045	46.6879
NAP1L4	45.9348	63.7774	30.0786	46.5969
TMEM41B	18.806	94.3661	26.6136	46.5952
GLUL	54.3191	45.8753	39.432	46.5422
SMS	21.6512	89.0129	28.9012	46.5218
CLTC	40.202	48.6605	50.6876	46.5167
SLC38A2	4.31385	79.5363	55.4688	46.4396
MIIP	61.3589	5.67174	72.2418	46.4242
COPE	65.4683	17.7383	55.565	46.2572
TMED10	46.8863	49.118	42.4753	46.1599
BARD1	47.6389	28.7777	62.0496	46.1554
SLBP	59.9547	38.1572	40.3064	46.1394
SPARC	53.6989	9.45125	75.2187	46.1229
FDPS	23.5376	93.8146	20.5526	45.9683
KPNB1	54.977	50.8687	31.9833	45.943
SRP72	36.2578	67.5586	33.9025	45.9063
SF3B1	36.9786	62.1884	38.4937	45.8869
APOA1BP	47.4753	56.1913	33.8686	45.8451
GART	24.1143	79.4247	33.7067	45.7486
PDZD11	53.2658	47.8811	35.9441	45.697
NAA15	31.911	79.4846	25.5727	45.6561
CCRN4L	94.5731	16.4567	25.8868	45.6388
RPLP0P6	44.9998	52.7898	39.0946	45.6281
PSMD10	27.6458	71.4204	37.5106	45.5256
RNASEH1	56.2828	35.2852	45.0078	45.5253
RPL7L1	37.088	61.9535	37.2838	45.4418
SNHG12	38.0683	54.0358	44.1266	45.4102
RUVBL2	55.2786	35.4866	45.3212	45.3621
SKP2	25.1084	81.8989	29.0281	45.3451
COMMD10	29.761	68.1353	38.1382	45.3448
RFC3	15.8224	93.3402	26.8001	45.3209
NANOGNB	89.0253	0.464647	46.4516	45.3138
KLF5	57.1149	25.7925	52.7783	45.2285
FOXR1	85.1384	1.27267	49.2291	45.2134
CTSC	31.9268	71.7299	31.9774	45.2114
ZNF468	16.6891	107.008	11.7984	45.1652
MIEN1	66.9693	13.2818	55.1822	45.1444
PPIC	55.1033	6.87122	73.3938	45.1228
TECR	62.457	36.7792	36.0938	45.11
DEFB122	106.211	0	29.0053	45.0722
NFKBIA	77.1727	2.84022	55.1601	45.0577
CTH	33.2494	59.4833	42.3601	45.0309
CCDC59	47.612	46.7369	40.7353	45.0281
C21orf33	39.9007	57.3997	37.7042	45.0015
CLPP	73.9199	11.1151	49.9576	44.9975
NFE2L3	25.8626	58.9963	50.1108	44.9899
ZNF146	34.1715	69.6816	30.8538	44.9023
RBPMS2	81.3989	11.5433	41.755	44.8991
PARP1	65.1099	37.6395	31.5431	44.7642
GTF3A	53.1803	12.9571	67.8302	44.6559
F2RL1	52.7112	10.6299	70.3336	44.5582
AC016739.2	45.0159	39.0896	49.4275	44.511
SLC5A6	16.6281	99.4565	17.2899	44.4582
ASAH1	11.7601	93.6073	27.9109	44.4261
FKBP2	69.0861	29.0209	35.1307	44.4126
CALU	21.7633	77.2662	34.1105	44.38
EEF1A1P5	37.0844	44.3814	51.565	44.3436
MRPS25	66.3947	24.2605	42.3361	44.3304
RPA3	46.1302	30.6688	55.8373	44.2121
CERS5	41.2527	56.7911	34.3643	44.136
RP11-506E9.3	0	132.33	0	44.1102
TAF1D	47.4794	25.7715	59.0488	44.0999
CINP	64.5045	21.1077	46.6766	44.0963
HIST1H2BK	49.9667	42.9144	39.39	44.0904
MRPS18C	43.699	40.836	47.6906	44.0752
GID8	70.3685	27.0461	34.8084	44.0743
YIF1A	55.4372	44.6181	32.1493	44.0682
PROM1	37.5831	37.7925	56.7398	44.0385
AIMP2	57.9527	33.0267	41.0244	44.0013
UBA2	40.2968	56.9283	34.7663	43.9971
FRAT2	102.189	3.53745	26.0486	43.9249
FH	43.0015	45.9662	42.801	43.9229
ALG8	29.1191	86.3225	16.2234	43.8883
PSMG1	49.5912	37.4674	44.5817	43.8801
RP11-475C16.1	66.0274	25.9272	39.6631	43.8726
PAGE2	128.269	3.05942	0	43.7762
DCTN2	48.4135	35.1707	47.7352	43.7731
DNAJC3	28.7205	68.8572	33.5902	43.7226
ABCF2	39.186	72.2001	19.6903	43.6921
NDUFB8	44.2794	46.4466	40.3333	43.6865
SAP30BP	40.6642	47.1958	43.1116	43.6572
MFAP1	42.4933	41.0679	47.3134	43.6249
PPCS	56.1629	42.8732	31.8167	43.6176
MIR371B	37.3697	4.7246	88.7556	43.6166
PRPS2	25.4313	82.9946	22.299	43.575
SMAD5	44.5103	29.3039	56.544	43.4527
RPUSD3	73.4091	16.4107	40.5303	43.4501
SSR2	56.1235	37.9748	36.2351	43.4445
RNF7	63.1549	29.2091	37.9404	43.4348
TM9SF2	34.9067	61.3107	34.0773	43.4316
MRPL10	46.0867	35.0672	48.9375	43.3638
PPP1R7	29.6345	62.6147	37.8421	43.3637
DNTTIP1	77.5448	15.8446	36.6833	43.3576
EMP2	14.5531	93.0935	22.4103	43.3523
KLF4	74.3984	2.47198	53.1602	43.3435
KIAA1551	54.308	24.7664	50.9306	43.335
UBXN8	45.2583	50.5046	34.2016	43.3215
VIMP	58.1724	30.1764	41.5076	43.2855
CAPZB	37.0916	55.6343	37.1299	43.2852
POLB	54.4226	30.3269	44.8554	43.2016
GPATCH4	50.065	46.0944	33.138	43.0991
PTTG1IP	55.1834	25.0418	49.0187	43.0813
CCDC12	67.7518	20.3554	41.1094	43.0722
XRN2	23.369	68.0921	37.5093	42.9901
WBP11	33.1392	60.0954	35.7063	42.9803
IARS	20.705	71.28	36.8809	42.9553
CCDC34	67.1283	21.6812	40.0458	42.9518
WDR83OS	50.1829	30.7604	47.7113	42.8849
XBP1	31.5225	56.0491	41.0618	42.8778
SWI5	38.5841	68.1614	21.685	42.8102
DDX56	44.4614	44.6765	39.2509	42.7963
SMC3	46.1828	53.883	28.2784	42.7814
NUP54	26.125	66.5892	35.5991	42.7711
CCNG1	9.77289	94.6428	23.829	42.7482
CASP3	11.514	98.7762	17.9447	42.745
ETFA	33.9677	60.534	33.673	42.7249
MIS18A	63.6932	20.2021	44.2494	42.7149
NDUFC2	52.5516	38.9132	36.6264	42.6971
VAMP3	52.5814	57.2425	18.157	42.6603
UBA3	9.21775	87.6521	31.0531	42.641
GPBP1	31.957	47.561	48.3289	42.6156
NUP85	27.622	71.34	28.814	42.592
PPP1R14B	88.4942	3.64786	35.2882	42.4767
PSME3	50.6522	43.9665	32.789	42.4692
VGLL1	0	126.43	0.689809	42.3734
HSPH1	45.7847	50.8125	30.4147	42.3373
CENPK	17.476	71.9404	37.329	42.2485
RPL39L	50.1883	40.4154	36.1155	42.2397
TFAM	42.9529	50.2079	33.4976	42.2194
PAGE2B	126.52	0	0	42.1734
LSM4	57.9372	17.7807	50.7689	42.1623
DLGAP5	32.0863	46.9914	47.4042	42.1607
RBBP7	50.916	50.2878	25.0941	42.0993
MSX2	32.2281	43.9112	50.1294	42.0896
PDHB	41.845	45.8862	38.532	42.0877
MCL1	63.7663	28.2957	34.1373	42.0664
ADK	8.88032	103.184	14.0826	42.0489
PPIF	86.4102	8.85205	30.8811	42.0478
SRPK1	26.442	74.7378	24.7959	41.9919
SNF8	60.995	28.9861	35.8912	41.9574
DYNLRB1	64.4258	27.6351	33.7766	41.9458
COX6A1P2	36.8731	27.3084	61.5915	41.9243
UGP2	29.5272	62.3957	33.7675	41.8968
RPL6P27	49.042	40.588	35.9905	41.8735
BLMH	40.2734	50.3579	34.9808	41.8707
ACTR10	34.4357	37.2674	53.8499	41.851
NFU1	51.1469	32.8932	41.3544	41.7981
RPSAP58	43.8806	43.8932	37.6117	41.7952
TIAL1	41.059	35.9518	48.3738	41.7948
LARS	18.1342	74.0561	33.1416	41.7773
UBE2G1	32.1777	57.1068	35.9261	41.7369
CHORDC1	26.8673	55.9712	42.1386	41.659
ZCCHC10	29.0442	69.4651	26.1967	41.5687
LMAN2	56.661	35.0025	32.9875	41.5503
RPL13P12	53.9501	32.8003	37.8613	41.5373
TAF11	28.6692	61.7482	34.1123	41.5099
CTD-2031P19.4	33.8603	35.9117	54.4526	41.4082
LAPTM4B	67.5392	11.2232	45.3916	41.3846
MTIF2	42.5451	33.2486	48.26	41.3512
HMGN1	44.8489	24.7528	54.3029	41.3015
AK2	49.6641	28.6754	45.4045	41.248
RPE	28.273	58.3184	37.0537	41.215
G3BP2	42.5686	50.5756	30.3935	41.1792
KPNA3	37.4979	34.2239	51.7856	41.1691
THYN1	37.8112	45.258	40.4244	41.1645
SELRC1	47.388	52.2891	23.6989	41.1254
PLGRKT	43.6912	41.3747	38.2881	41.118
MGST1	16.3697	88.9086	18.035	41.1044
ISOC1	19.9972	95.909	7.39418	41.1001
DCAF13	22.4714	71.5644	29.2612	41.099
ZBTB8OS	50.1586	19.2159	53.9202	41.0983
SLC35F2	54.0631	46.6855	22.4999	41.0828
CCNI	50.6628	36.1838	36.3868	41.0778
C1orf43	32.7119	52.8027	37.5198	41.0115
BOLA3	55.5317	16.9591	50.2123	40.901
ORC5	22.4346	63.6381	36.4797	40.8508
C11orf31	65.1294	12.4633	44.7393	40.7773
TPX2	48.8595	29.9271	43.502	40.7629
DDB1	18.1228	82.6782	21.3829	40.728
CLNS1A	27.7587	41.4676	52.9573	40.7279
MRPL12	78.3624	4.50951	39.228	40.7
RPP30	33.2507	43.7515	45.048	40.6834
ANP32A	38.6261	45.9933	37.2821	40.6338
CLDND1	14.226	89.4315	18.1996	40.619
IP6K2	38.3483	48.6596	34.7339	40.5806
CCNE1	37.7155	64.9789	19.0288	40.5744
UBE2A	29.7865	60.4327	31.406	40.5417
FASTKD1	35.6302	42.7542	42.9261	40.4368
PPP2R3C	31.224	39.3811	50.3611	40.3221
MRRF	36.7865	35.0654	48.9738	40.2753
SDF2	50.8922	34.4028	35.4835	40.2595
UBL7	37.4021	43.8586	39.507	40.2559
CSTF1	44.5077	34.2206	41.9479	40.2254
C19orf70	67.5358	19.0492	33.9622	40.1824
MCM10	34.8142	53.1961	32.4602	40.1568
ZNF738	51.3174	40.2106	28.8428	40.1236
CMSS1	39.5569	40.4734	40.2603	40.0969
SFXN1	28.9175	67.7821	23.5041	40.0679
RP11-347H15.5	43.3156	33.9489	42.8909	40.0518
PNO1	34.5348	53.9237	31.6854	40.048
LEO1	29.0903	61.5913	29.4425	40.0414
ADAM9	15.2609	65.8663	38.9276	40.0183
LCP1	0.296132	116.578	3.09766	39.9907
NOC4L	109.727	0.64558	9.48098	39.9511
PDCL3P4	46.9106	4.38994	68.5448	39.9485
RNF167	24.9726	46.6549	48.1426	39.9234
TWF1	23.646	60.6764	35.3715	39.898
FANCD2	38.6909	35.0052	45.8484	39.8482
GPN1	29.8208	62.81	26.7724	39.801
VMP1	20.6548	66.9423	31.7956	39.7976
FEZ2	37.0646	43.4092	38.6896	39.7211
AP1M2	24.3078	66.2014	28.5293	39.6795
XRCC4	23.5629	51.0642	44.3996	39.6755
CUTC	23.7332	56.5148	38.7494	39.6658
SPTBN1	51.1665	6.22284	61.5863	39.6586
MYADM	45.6053	15.6748	57.4388	39.573
LYN	12.8521	68.9138	36.941	39.569
EEF1B2P3	51.2599	37.6059	29.6204	39.4954
SPCS3	40.6056	44.9924	32.87	39.4893
PKIB	6.27486	105.184	6.9597	39.4729
RP11-295G20.2	23.0805	77.4896	17.8161	39.4621
ECH1	45.9061	65.1118	7.28779	39.4352
WDR1	55.7864	25.7167	36.6297	39.3776
SMOX	82.64	15.0041	20.4556	39.3666
EXOSC9	34.2169	41.3618	42.4988	39.3592
C11orf73	34.0257	50.6269	33.2629	39.3052
COMMD2	23.4233	70.0496	24.3026	39.2585
TMPO	34.2226	45.7498	37.7903	39.2542
GTF2H1	12.3321	80.8386	24.5602	39.2436
PRPF38A	34.4689	49.4231	33.8367	39.2429
TRNT1	23.4665	45.4579	48.792	39.2388
U2SURP	35.8883	47.1984	34.5813	39.2227
ZNF581	62.2976	3.81965	51.4207	39.1793
IST1	30.3886	64.4696	22.6643	39.1742
CPVL	34.0622	57.1308	26.2486	39.1472
LGALS1	5.50052	101.224	10.6776	39.1339
EIF2B1	28.8644	54.5296	33.8621	39.0853
TBP	24.6988	52.8177	39.7055	39.074
YARS	27.2084	40.022	49.9259	39.0521
ZNF622	62.4632	22.9445	31.6661	39.0246
DEK	31.9161	36.585	48.5082	39.0031
DDX46	32.6036	47.3364	36.9326	38.9576
SPCS2	42.5349	39.918	34.4137	38.9555
POLR2C	47.0191	41.5903	28.2549	38.9548
STON2	7.16143	103.546	6.14434	38.9507
TRIP4	36.0578	50.3867	30.2492	38.8979
KRTCAP3	55.8349	6.39205	54.4224	38.8831
APTX	32.93	56.5315	27.1842	38.8819
PPIL4	17.1973	67.2181	32.2064	38.8739
TSG101	52.3897	37.0084	27.1875	38.8619
TMEM70	50.4775	21.197	44.8547	38.8431
CD320	52.4153	21.4495	42.5827	38.8158
RPS25	35.3661	30.5554	50.3815	38.7677
SYPL1	49.7191	28.3112	38.2448	38.7583
PPM1B	7.17299	94.407	14.6086	38.7295
TMEM68	26.919	59.7629	29.4452	38.709
RTFDC1	31.0191	51.3101	33.7346	38.6879
AIF1L	36.4244	53.7734	25.7424	38.6467
ABHD5	19.612	83.4141	12.7225	38.5829
PYGL	53.8942	39.8897	21.8709	38.5516
KHDRBS1	42.9811	42.1893	30.4698	38.5467
SLC44A2	26.7611	44.9946	43.8124	38.5227
HAT1	32.4609	48.1718	34.9097	38.5141
SOAT1	38.7382	40.7561	35.9847	38.493
RNASEH2A	59.0775	20.9725	35.3136	38.4546
SUPT16H	22.2121	63.4761	29.6202	38.4361
ACSL3	56.2842	17.4021	41.3514	38.3459
PPP2CA	38.7633	31.7277	44.4527	38.3146
CEBPZ	35.5129	49.6521	29.6569	38.274
C1orf131	37.5775	39.336	37.8404	38.2513
ESRP1	26.5088	34.9332	53.3037	38.2486
PRPS1	54.5591	19.5165	40.4613	38.179
NRAS	16.1271	76.4436	21.9467	38.1725
SNRNP27	23.7183	49.6975	40.9471	38.121
MCM4	36.6145	44.0275	33.6533	38.0984
RFK	31.0838	8.71446	74.4511	38.0831
COMMD9	15.973	63.5171	34.7292	38.0731
EIF4A3	63.0442	11.4361	39.637	38.0391
LETM1	40.8937	45.3686	27.8385	38.0336
ASF1A	51.3316	33.1866	29.4649	37.9944
NUS1	23.9986	61.1062	28.5471	37.884
PGRMC1	53.7994	19.2965	40.2984	37.7981
RASSF3	27.1638	57.3257	28.8567	37.7821
SLC25A38	31.9972	16.377	64.8351	37.7364
HNRNPA3	47.3213	17.4857	48.336	37.7143
SLC7A2	7.38938	63.4524	42.3009	37.7143
CPSF3	15.648	57.1346	40.3324	37.705
YRDC	58.2744	33.0039	21.8197	37.6994
COPB1	30.5051	60.0493	22.3916	37.6486
AAMP	34.7365	55.6962	22.5079	37.6469
POLR2B	30.1368	53.8591	28.7199	37.5719
LSM1	47.6712	25.8021	39.2046	37.5593
CDC6	28.7095	53.0909	30.8712	37.5572
NCBP2-AS2	70.3187	0.22954	42.0674	37.5386
PHAX	41.7764	40.5415	30.2206	37.5128
SFR1	48.3959	32.0801	31.7873	37.4211
STAU1	22.7411	64.8132	24.6736	37.4093
EAF1	18.7242	67.6182	25.8845	37.409
ASNS	5.60043	78.4376	27.9391	37.3257
SRSF5	32.2608	52.7485	26.8875	37.2989
PARP2	39.1865	34.2682	38.4382	37.2976
REEP1	12.8081	59.9318	39.1136	37.2845
MTHFD1	17.2904	72.4125	22.0209	37.2413
TSN	24.053	50.1532	37.4948	37.2336
RN7SL602P	107.678	0.693149	3.28715	37.2193
TPMT	19.3008	53.3914	38.6601	37.1175
MRPL43	51.0766	26.8581	33.3985	37.111
RPP40	31.8002	51.7202	27.7793	37.0999
CCDC23	37.8525	44.9411	28.5019	37.0985
RP11-366M4.17	46.9444	32.418	31.9254	37.0959
PLK1	69.5369	11.1601	30.5436	37.0802
CSNK2A1	42.2953	39.7958	29.0819	37.0577
COPB2	19.5004	62.6651	28.9972	37.0542
RFC5	21.2896	59.7119	29.8197	36.9404
ENOPH1	22.0417	63.7875	24.8809	36.9034
SLC4A11	46.3764	3.32815	60.9866	36.897
EXOSC1	35.4651	27.5239	47.6741	36.8877
FAM192A	26.2127	47.7961	36.3779	36.7956
PTGR1	20.1374	59.0522	31.1552	36.7816
ITGB1	16.4671	59.5844	34.2713	36.7743
ARPP19	30.112	49.1621	31.045	36.773
WIBG	40.4746	42.9685	26.6875	36.7102
LZIC	46.7332	31.1318	31.9951	36.6201
NSRP1	26.833	54.5659	28.3914	36.5968
TDG	13.7294	77.6497	18.2941	36.5578
ATF1	9.20495	68.5	31.8954	36.5335
PABPN1	34.6109	52.6793	22.3015	36.5306
KDM1A	33.8569	45.5326	30.2015	36.5303
PARL	40.384	48.1341	21.0647	36.5276
YME1L1	33.5972	43.2092	32.6227	36.4764
MRPL49	15.4956	83.1691	10.7196	36.4614
TMEM66	39.3769	27.3913	42.5464	36.4382
SNAPC5	28.4112	43.5716	37.216	36.3996
GNB1	53.2828	29.91	25.9902	36.3944
PPP2R5C	26.1489	57.7932	25.1566	36.3663
REST	43.9373	16.5399	48.5694	36.3489
MTX2	57.8182	18.2657	32.8833	36.3224
ZFAND5	71.8392	6.6217	30.3444	36.2684
PPP6R3	31.825	46.0622	30.9066	36.2646
COPS2	19.7356	58.7373	30.0445	36.1724
ZFAND6	20.0908	58.8124	29.5263	36.1431
SLC29A1	15.3194	86.4916	6.3822	36.0644
ESF1	43.9235	40.0992	24.1665	36.0631
RAC1	44.2849	34.1973	29.682	36.0547
CCAR1	20.0666	42.9714	45.1212	36.0531
LINC00668	10.4546	90.6543	6.98914	36.0327
DUSP11	29.0553	42.6279	36.4148	36.0326
BRDT	45.8972	27.993	34.0669	35.9857
NOB1	24.9033	57.3579	25.4871	35.9161
ATP6V1H	37.9326	36.1739	33.5711	35.8925
NDUFA5	16.9482	58.5409	32.1836	35.8909
TSPAN6	34.8428	32.4768	40.3015	35.8737
MED21	20.1317	46.2785	41.209	35.873
CLDN7	33.0762	52.9259	21.4232	35.8084
SAAL1	44.7551	17.1824	45.4799	35.8058
HPGD	23.1922	45.3178	38.8805	35.7968
CTNNBL1	29.9719	45.1034	32.2784	35.7846
FAM83D	62.6772	11.7113	32.952	35.7802
PDIA3	43.1016	24.3114	39.9071	35.7733
ACTR6	7.96837	84.5777	14.7571	35.7677
MESDC2	35.1401	35.2433	36.862	35.7485
MED19	71.4455	11.127	24.618	35.7302
ELOF1	26.2318	40.6956	40.2418	35.7231
DCTN6	25.8242	50.8563	30.4047	35.6951
SFT2D1	39.3718	33.6199	34.0874	35.693
EIF3B	60.89	18.174	27.9401	35.6681
SPTLC1	17.4163	66.9756	22.5681	35.6534
FKSG61	70.7921	2.80956	33.3528	35.6515
HNRNPR	31.9417	43.6813	31.2952	35.6394
BCLAF1	26.3594	43.3446	36.9843	35.5627
TM9SF3	29.8955	33.4897	43.1799	35.5217
ZCCHC7	35.5443	36.2135	34.7975	35.5184
POLE3	24.6231	54.5262	27.3381	35.4958
MEAF6	31.7719	27.9713	46.6939	35.479
DCTPP1	37.1198	43.2815	25.9307	35.444
STT3A	23.7057	52.5637	30.0571	35.4422
MED11	47.4059	36.1736	22.7156	35.4317
NUP35	37.8391	27.271	41.0009	35.3703
RAD51C	44.0283	42.9145	18.9501	35.2976
PPP2R1A	21.6181	55.0395	29.1405	35.266
CTD-2192J16.15	43.0668	37.5697	25.1386	35.2584
EXOSC3	53.5364	24.3853	27.7195	35.2138
SOX15	73.1039	4.37736	28.1251	35.2021
DUSP14	21.6829	66.0699	17.8046	35.1858
TEFM	27.8841	31.3728	46.2666	35.1745
AC004257.3	10.8871	80.4166	14.2099	35.1712
RPS19	35.4064	29.7452	40.3522	35.1679
PUS3	33.7755	38.1875	33.5121	35.1584
MCRS1	29.5046	44.8957	31.0643	35.1549
RPL24P4	54.7345	17.0175	33.6901	35.1474
NUP62	38.0375	47.7782	19.6106	35.1421
SCFD1	15.6693	61.6341	28.0812	35.1282
C14orf1	12.3842	75.4677	17.5195	35.1238
C16orf91	59.1532	8.65692	37.4724	35.0942
BUB1	26.1322	40.7474	38.3593	35.0797
LAMB1	12.449	43.1594	49.5382	35.0489
EIF4E	20.9427	54.86	29.3343	35.0457
IFNGR1	26.9912	63.0477	15.0703	35.0364
C2orf47	51.4347	12.4034	41.2698	35.036
EMC2	49.7968	25.9736	29.2523	35.0075
MLF1IP	30.1441	24.8895	49.9502	34.9946
SKA3	27.3594	52.9861	24.6265	34.9907
LEPROTL1	42.4296	37.5878	24.9308	34.9827
ACTG1	30.1528	42.6852	31.9781	34.9387
DSC2	18.5737	53.6663	32.5625	34.9341
UBE2S	76.5844	1.04419	27.1556	34.9281
GLMN	21.5187	60.3106	22.8475	34.8923
RCL1	41.1068	41.7682	21.7974	34.8908
C14orf142	21.1443	58.4311	25.0285	34.868
FKBP4	55.1814	21.6573	27.742	34.8602
TEAD4	56.9123	21.4458	26.2079	34.8553
RAB6A	39.4366	37.3683	27.7458	34.8502
HNRNPA1P48	36.6322	38.7157	29.1686	34.8388
TBC1D23	33.8241	22.2464	48.4404	34.837
RBPJ	20.4903	59.8089	24.1315	34.8102
GOLT1B	26.1371	44.9905	33.1843	34.7706
FOPNL	7.92273	68.9115	27.4744	34.7695
PGGT1B	26.5886	48.1397	29.4574	34.7286
MED6	36.9774	30.8418	36.2264	34.6818
NOP2	28.5113	56.3208	19.1523	34.6614
PVRL2	49.0899	17.517	37.3334	34.6468
THOC1	18.831	53.0002	32.0043	34.6119
EI24	52.2575	16.4475	35.0808	34.5952
PRAMEF19	64.5	10.6202	28.2723	34.4642
PRPF40A	26.1141	41.9183	35.3475	34.46
GNAI3	15.2415	72.5614	15.4239	34.4089
LAMC1	22.5552	34.3227	46.3324	34.4034
SH2D4A	2.43902	91.5916	9.17437	34.4017
KIF5B	33.0485	28.2534	41.7847	34.3622
C18orf21	37.7754	22.1246	42.9804	34.2935
ZC3HC1	13.0938	67.3184	22.3293	34.2472
EFHD1	55.1672	1.39919	45.9628	34.1764
ACYP1	18.8836	68.3696	14.9941	34.0825
RP11-380P13.2	44.3604	3.62737	54.1796	34.0558
SLC25A11	37.4121	31.6657	33.0797	34.0525
UROD	21.249	49.9427	30.9445	34.0454
FLAD1	30.4013	51.1719	20.5233	34.0322
ARL6IP5	19.201	50.849	32.0205	34.0235
AKIRIN2	74.3188	4.81784	22.9255	34.0207
ZNF814	42.8941	29.203	29.8786	33.9919
CNDP2	15.7028	76.2645	9.79247	33.9199
IARS2	30.1639	29.1462	42.2856	33.8652
CENPA	72.0888	0.725611	28.772	33.8622
GEMIN2	29.3846	47.5399	24.6133	33.8459
FAM3C	29.4893	37.8081	34.1633	33.8202
CTD-2210P24.3	86.3041	0	15.1518	33.8187
DDX17	22.8426	39.9123	38.6564	33.8038
UBE2E3	36.2507	30.4668	34.6581	33.7919
GYG1	31.6583	34.5034	35.0944	33.7521
COMMD6	35.2103	31.3784	34.6085	33.7324
RIN2	46.0563	25.9596	28.9152	33.6437
ANPEP	31.978	18.2759	50.6317	33.6285
MGST3	20.8269	64.6897	15.2912	33.6026
CPNE1	33.0842	32.7931	34.9265	33.6013
COMMD1	42.9312	31.4572	26.2553	33.5479
PTP4A2	49.1527	24.6704	26.7383	33.5205
MCM6	54.2436	16.1873	30.0782	33.503
TAF7	31.1912	24.9265	44.3555	33.4911
RP11-320N7.2	57.4828	0.388777	42.5839	33.4852
TOP1	31.4478	31.4554	37.4009	33.4347
RPS4XP22	39.8622	31.3374	29.0944	33.4314
C5orf15	18.362	55.6832	26.1861	33.4104
RAD51AP1	13.3326	53.74	32.9565	33.343
BCL2L12	45.7057	11.4856	42.8002	33.3305
DCTN5	29.4678	39.809	30.7128	33.3299
CRIPT	45.7732	21.6867	32.4664	33.3088
SQLE	5.67144	71.947	22.3067	33.3084
ALG3	57.4401	23.0957	19.3754	33.3037
NOL10	29.3215	53.9912	16.5287	33.2804
CRK	34.9504	37.0928	27.749	33.2641
RPAP3	15.58	65.7814	18.4261	33.2625
MRPL28	51.7179	14.8419	33.132	33.2306
RBM25	26.6892	36.494	36.5048	33.2293
MAGEB2	58.9952	25.9143	14.7562	33.2219
KIAA1598	12.9516	77.3682	9.21827	33.1793
TMEM11	34.926	32.4877	32.0045	33.1394
PDCL	39.9485	40.5254	18.908	33.1273
PPM1G	50.7648	24.374	24.0906	33.0765
CCL5	80.5686	2.77869	15.8225	33.0566
EIF1AY	33.1704	29.9208	36.0343	33.0418
TLCD1	57.2348	5.59426	36.2291	33.0194
SNORD14A	33.9942	6.94672	58.0944	33.0118
HARS	22.2155	51.9858	24.8269	33.0094
YWHAG	50.3118	27.458	21.2176	32.9958
MYC	36.9774	40.7956	21.142	32.9716
N6AMT2	36.3221	38.6248	23.8826	32.9432
MTRNR2L1	1.09618	95.3987	1.94863	32.8145
RAB5A	21.6207	32.7376	44.0693	32.8092
NUDT15	6.27409	83.3629	8.74256	32.7932
NDUFS8	46.8764	27.8487	23.6518	32.7923
TMED9	22.7584	58.6518	16.8727	32.761
IFITM1	5.61174	83.794	8.8223	32.7427
CFL2	30.9107	41.0532	26.0786	32.6808
HJURP	62.0129	13.3558	22.6568	32.6751
SETD8	33.4861	40.3987	24.1252	32.67
RAP1B	30.7209	24.6447	42.6372	32.6676
MRPL35	41.0519	25.4421	31.3877	32.6273
MTFMT	46.5595	20.2356	31.0304	32.6085
KIF20A	32.848	29.8862	35.045	32.593
MT-TT	35.3922	44.6976	17.5829	32.5576
COASY	22.9489	52.0364	22.6618	32.549
STX8	28.9566	27.5657	41.0573	32.5266
PDRG1	30.039	42.1435	25.346	32.5095
PPP6C	24.9901	41.814	30.4935	32.4325
PPP2CB	38.7101	23.2146	35.3528	32.4258
RP11-703G6.1	20.0981	11.9372	65.2249	32.4201
RNU2-27P	38.0126	29.6785	29.5112	32.4008
AAAS	43.0588	26.1306	27.6942	32.2946
SPDL1	10.2459	55.9965	30.5801	32.2742
RNF138	16.8794	53.6532	26.2397	32.2575
TRMT11	13.9355	62.1178	20.6534	32.2356
HNRNPA0	30.1288	35.1788	31.3438	32.2171
FASTKD2	29.9243	33.6794	33.0027	32.2021
NIF3L1	31.0211	38.7569	26.6325	32.1369
ORMDL1	33.2077	40.4684	22.6677	32.1146
HPDL	49.7563	6.07726	40.4595	32.0977
TPI1P1	24.2427	44.3911	27.5934	32.0758
RBM42	52.2531	9.2816	34.653	32.0625
NLRP7	61.8533	2.91898	31.3507	32.041
TUBG1	16.9097	49.9652	29.0538	31.9762
C2orf69	34.0978	30.805	31.0075	31.9701
LAMA1	32.7375	25.451	37.5923	31.927
ADIPOR1	19.1252	48.0091	28.5631	31.8991
RNPS1	41.8862	25.0689	28.6805	31.8785
C1D	39.2702	27.2715	29.0739	31.8719
CAPZA2	13.6754	57.5793	24.192	31.8156
PTPN2	30.9378	19.2666	45.215	31.8065
CTB-151G24.1	39.3021	7.37741	48.6704	31.7833
SLC35E4	74.4023	0	20.9399	31.7807
SCAF11	36.0303	16.3131	42.8567	31.7334
FBXO22	22.1859	42.1677	30.7453	31.6996
FXN	57.5039	11.1499	26.3024	31.6521
AP1S1	4.08473	76.3164	14.4886	31.6299
ZNF57	57.3957	17.1477	20.2296	31.591
SMIM7	33.1125	29.3759	32.2237	31.5707
PDIA6	14.0764	66.7821	13.7619	31.5402
THOC2	31.9487	31.0685	31.5974	31.5382
WDR18	36.2765	27.6328	30.6319	31.5137
KTN1	25.2286	23.1279	46.1191	31.4919
AC004824.2	48.7923	8.0806	37.5603	31.4778
TET2	21.2821	16.4785	56.5022	31.4209
H2AFV	47.4901	14.9009	31.6676	31.3529
EIF2B2	31.1758	33.0403	29.7605	31.3255
ELP5	38.7824	18.7919	36.3651	31.3131
HCCS	39.0659	29.1506	25.5816	31.266
HMGB1P5	30.2521	34.0143	29.519	31.2618
PNISR	26.6817	24.6496	42.4444	31.2586
TMEM37	59.3359	0.49933	33.744	31.1931
CCS	66.399	5.01006	22.159	31.1894
HENMT1	24.2725	33.6203	35.6068	31.1665
ID2	16.6723	39.0255	37.7158	31.1379
SMC4	31.0121	24.4572	37.8504	31.1066
VPS4B	21.7942	49.4463	22.0721	31.1042
FARSA	42.4154	24.2781	26.5937	31.0957
TSPAN13	30.1785	6.54402	56.5389	31.0871
KATNA1	28.5661	47.1722	17.5133	31.0839
UBAP2L	20.3343	50.5658	22.3174	31.0725
LINC01057	44.7284	1.89978	46.5245	31.0509
KANSL2	29.5306	33.7738	29.8361	31.0468
HSPB11	46.6073	16.581	29.9102	31.0328
COPS8	21.5298	46.1716	25.349	31.0168
AIFM1	29.3592	26.0133	37.6126	30.9951
TRIP13	18.4883	45.0298	29.4364	30.9849
YAE1D1	15.9461	58.5568	18.4487	30.9839
AC008753.3	20.6735	45.2597	27.0141	30.9824
ORC3	24.6296	45.0459	23.2654	30.9803
PSENEN	26.442	32.9246	33.5225	30.963
NRD1	32.4656	26.0759	34.3126	30.9514
RP11-110G21.2	50.528	8.93501	33.3744	30.9458
PPP2R5A	37.8327	16.4633	38.5007	30.9323
LBR	22.9427	36.7946	33.0553	30.9308
MED8	33.6497	33.6228	25.5168	30.9298
DIMT1	23.5062	48.2756	21.0054	30.929
CYP2S1	43.4912	11.1342	38.0984	30.908
FAM133B	34.1079	25.6254	32.924	30.8858
RBM26	34.385	36.0545	22.1793	30.8729
ILF3	36.4823	26.7572	29.1956	30.8117
PPP1R2	24.5707	42.7905	25.073	30.8114
snoU13	48.5904	0	43.8256	30.8053
TCEB2P2	42.707	17.1171	32.5062	30.7768
PPWD1	16.774	47.4746	28.0236	30.7574
PDCL2	28.5597	11.2578	52.4152	30.7442
LRRFIP1	9.10142	62.7812	20.3444	30.7423
OLA1	16.394	59.2031	16.603	30.7334
CMTM6	22.7409	31.8012	37.5425	30.6949
DCUN1D1	21.7478	43.2879	27.0195	30.6851
BCS1L	37.5973	27.2939	27.1321	30.6744
CD81	49.5831	3.90441	38.5223	30.6699
NFYC	46.9817	15.3379	29.6843	30.668
CLPTM1L	60.5105	10.774	20.7071	30.6638
SON	34.8075	19.7495	37.3342	30.6304
MDM2	16.3112	59.8664	15.6962	30.6246
WDR74	40.6758	26.2183	24.9749	30.623
AC092669.3	29.5544	6.02408	56.2726	30.617
SH3BGRL3	28.4953	43.162	20.1398	30.599
PPIG	28.2796	29.3509	34.083	30.5711
MRPL4	45.0888	3.12174	43.4182	30.5429
TEX30	39.4529	38.7999	13.3026	30.5185
NUP43	13.4771	64.3466	13.7296	30.5177
SERTAD3	33.6959	33.6613	24.1486	30.5019
SETD3	12.2842	45.9068	33.2882	30.4931
ZNF330	42.7696	23.8569	24.7833	30.4699
ANXA2P2	16.2408	50.347	24.7302	30.4393
ADTRP	16.9794	41.4677	32.8305	30.4259
RP11-408E5.4	71.1424	0	20.0344	30.3923
ATG5	30.5747	27.8467	32.7465	30.3893
DLEU1	35.8093	20.7263	34.3095	30.2817
MRPS21	43.433	23.333	23.8845	30.2168
NUP93	22.2664	42.7298	25.6313	30.2092
GRSF1	47.7042	12.6443	30.1801	30.1762
GTPBP8	45.9624	13.9142	30.5938	30.1568
IGBP1	23.8864	30.442	36.1133	30.1472
MIR17HG	30.5231	38.4402	21.46	30.1411
TGFBR3	19.4336	13.7282	57.2157	30.1258
GRN	67.5113	10.6928	12.0957	30.1
EIF4G1	36.4288	15.3195	38.4241	30.0575
STT3B	30.7037	23.1759	36.2135	30.031
ALAD	19.589	43.675	26.7354	29.9998
HYLS1	40.7403	14.7226	34.5189	29.9939
C4orf27	49.0428	14.0478	26.7317	29.9408
POLD2	23.2284	49.6035	16.9392	29.9237
ETHE1	60.9116	2.00302	26.8117	29.9088
CENPQ	19.8176	40.733	29.129	29.8932
SPPL2A	17.1858	43.0663	29.3011	29.8511
SEC11C	31.3559	27.1724	30.9749	29.8344
EXOSC2	30.8813	36.8717	21.7233	29.8254
[truncated: 61,638 more rows]

## Sheet: Day 6
Table S1. Bulk RNA-sequencing analysis of TE across human embryo development. RNA-seq data is normalised using the RPKM method.
	Day 6
Gene	Embryo 4	Embryo 5	Embryo 6	Average
MT-CO2	26492.7	44796.8	39990.4	37093.3
MT-CYB	22124.3	29264.9	23220.6	24870
MT-CO3	16413.4	32791	16566.3	21923.6								f
MT-ND4	15185.8	25439.8	21230.6	20618.7
MT-ATP6	8584.4	21422.8	9542.15	13183.1
MT-CO1	12445.5	9210.58	14859	12171.7
MT-RNR2	6425.76	7776.72	4955.75	6386.08
MT-ND2	3529.85	10006.4	4387.41	5974.54
ACTB	5309.32	4112.63	6827.52	5416.49
MT-ND1	4778.32	7213.69	3104.25	5032.09
FTL	5328.11	3884.31	3671.57	4294.66
NPM1	3055.64	4350.3	4426.13	3944.02
PRDX1	3742.25	4027.29	3571.85	3780.46
RPS6	3521.4	3868.8	3942.17	3777.46
PTMA	3568.64	2762.43	3691.94	3341
RNA18S5	6515.99	2812.09	502.916	3277
MT-RNR1	2969.21	3724.25	2867.24	3186.9
RPL5	2861.82	3247.81	3125.47	3078.37
MTATP6P1	1986.89	5206.2	1986.47	3059.85
RPL8	3751.86	1827.52	3259.59	2946.32
MT-ND4L	1904.19	2337.08	2694.04	2311.77
RPL21	1852.73	2836.04	2198.38	2295.72
RPL3	2395.96	1281.78	2827.75	2168.5
MT-ND5	2845.24	1342.99	2188.67	2125.63
RPS3	2245.76	1935.91	2164.71	2115.46
GAPDH	3133.76	1543.87	1662.07	2113.23
FABP5	3063.62	1110.08	2101.04	2091.58
RPS13	1635.59	2368.54	1952.09	1985.41
H2AFZ	1706.71	1626.65	2584.66	1972.67
RPL19	2107.78	1882.59	1831.08	1940.48
LDHB	1444.52	1820.22	2343.1	1869.28
HSPA8	1612.54	1794.25	2154.84	1853.88
RPL14	1691.79	2151.38	1594.9	1812.69
SLC25A5	1030.24	2171.92	2231.59	1811.25
ENO1	2194.86	1230.29	1922.75	1782.63
RPL7	1517.73	1914.44	1820.04	1750.74
GNB2L1	2047.55	1296.49	1774.62	1706.22
MT-ND6	1729.24	1596.42	1545.48	1623.71
FABP3	1243.25	2377.39	936.118	1518.92
RPS8	1428.54	1380	1428.15	1412.23
RPS12	1120.72	1908.43	1059.9	1363.02
RPLP0	1466.7	1172.97	1309.11	1316.26
MT-ATP8	949.775	1832.31	1135.35	1305.81
RPL29	1337.86	1274.19	1063.27	1225.11
RPS27A	1048.36	1618.73	924.845	1197.31
BTF3	1144.1	1069.71	1296.45	1170.09
RPL41	711.307	1737.76	954.516	1134.53
CHCHD2	1329.33	945.086	1062.75	1112.39
TXN	596.151	1670.15	1066.05	1110.78
ATP5B	1155.76	995.803	1155.09	1102.22
RPLP2	1145.17	1134.68	992.894	1090.91
HIST1H4C	1446.08	625.678	1167.54	1079.77
S100A14	1365.16	730.37	1106.42	1067.31
RPL13A	1181.33	990.71	1010.65	1060.89
UQCRH	971.294	1262.44	923.972	1052.57
RPL11	878.167	1272.47	980.189	1043.61
RPS5	1119.18	1032.8	924.078	1025.35
RPL35	935.537	974.289	1152.82	1020.88
HSP90AA1	998.709	1300.06	737.38	1012.05
HSP90AB1	1196.81	767.954	1019.66	994.808
RPLP1	903.723	1281.3	782.981	989.333
RPS11	1017.41	976.764	973.142	989.104
RPL18A	1019.46	860.836	993.539	957.946
ATP5C1	741.593	1001.68	1099.05	947.443
RPS14	921.804	929.213	971.475	940.831
RPS4X	740.287	1254.82	818.8	937.967
RNA28S5	2040.65	553.422	200.277	931.451
DNAJC15	864.383	967.039	959.118	930.18
NDUFS5	752.872	1023.02	1004.99	926.962
S100A10	710.926	942.896	1083.99	912.604
NOP10	600.837	993.233	1141.93	912.001
SLC25A6	1397.08	339.254	989.546	908.627
PSMB3	953.564	814.697	927.96	898.74
SRP14	774.939	1058.5	844.703	892.714
PSMB6	968.652	690.107	1009.71	889.49
KRT8	1468.26	623.614	531.409	874.429
CALM2	648.79	765.965	1197.95	870.902
EIF1	889.269	615.142	1101.43	868.615
EEF1A1	778.139	986.087	771.135	845.12
RPL15	914.965	722.663	784.927	807.518
TALDO1	885.624	590.531	930.707	802.287
PSMB7	937.726	601.101	867.701	802.176
KRT18	1096.14	884.577	417.765	799.495
NDUFAB1	683.557	662.183	1028.58	791.44
GSTP1	698.471	903.735	765.622	789.276
RPL10A	735.376	710.749	910.613	785.58
RPS2	806.081	961.529	586.451	784.687
RPL36AL	583.287	873.763	880.515	779.188
MT-TS1	852.27	707.419	723.905	761.198
HIGD1A	592.362	809.77	862.414	754.849
RPS27	497.642	1037.66	697.709	744.335
MT-ND3	561.784	698.53	960.718	740.344
S100A11	692.508	782.753	723.701	732.987
DPPA3	651.95	712.782	829.849	731.527
DANCR	852.036	675.752	664.654	730.814
HMGN2	625.203	517.883	1021.93	721.671
EEF1B2	570.756	945.82	648.01	721.528
CTSV	967.436	382.389	791.072	713.632
PSMB5	803.685	518.06	815.975	712.574
RPL36	638.629	731.91	748.664	706.401
PPIA	530.701	1064.69	511.844	702.411
PSMA3	520.501	878.543	705.199	701.414
COX5B	624.55	610.609	821.263	685.474
RAN	594.343	711.14	713.795	673.093
PSMA7	858.387	460.826	681.617	666.943
PFN1	902.777	637.883	459.734	666.798
DAD1	695.345	765.177	537.585	666.036
KRT19	1564.66	271.581	158.592	664.946
H3F3B	759.532	445.481	787.976	664.33
PARK7	534.91	609.406	830.87	658.395
GTF2A2	530.568	638.854	788.993	652.805
HSPD1	642.915	477.255	837.712	652.627
RPL4	603.098	605.443	725.457	644.666
EIF3I	687.328	541.8	693.077	640.735
RPL12	586.896	736.784	543.401	622.361
RPL35A	505.976	733.145	621.473	620.198
ATP5J	418.223	608.964	814.256	613.815
STMN1	521.505	283.046	1032.92	612.49
LDHA	542.217	680.037	610.455	610.903
DNMT3L	929.442	294.076	601.556	608.358
COX7A2	452.206	653.56	718.541	608.102
SLIRP	432.699	673.353	713.411	606.488
PABPC1	635.652	569.551	594.745	599.983
S100A16	861.893	468.879	444.097	591.623
SF3B14	427.492	706.541	637.246	590.426
SNX2	544.221	607.543	607.707	586.49
ANXA2	542.459	593.62	599.089	578.389
RPL24	512.715	744.607	464.142	573.821
ALDOA	818.03	339.299	547.954	568.428
FAU	661.285	515.92	515.254	564.153
TMSB10	643.252	491.008	546.872	560.377
TPT1	407.701	786.998	472.229	555.642
ATP6V1G1	519.325	532.032	612.234	554.53
RPS20	499.759	605.748	545.697	550.401
MYL12B	510.605	558.833	577.227	548.888
RPL32	469.953	632.993	516.838	539.928
HINT1	540.399	567.182	500.047	535.876
CKS2	377.799	670.383	550.126	532.769
POMP	370.162	592.745	633.922	532.276
MTND2P28	832.84	526.032	217.607	525.493
COX6B1	446.837	627.541	482.858	519.078
ILF2	534.188	389.108	629.248	517.515
SNRPD2	383.662	518.929	641.73	514.774
DBI	380.714	523.801	638.913	514.476
NDUFB9	468.318	563.992	503.021	511.777
RPL13	731.866	490.027	305.622	509.172
EIF3E	405.437	481.37	627.151	504.653
RPS26	499.706	598.095	415.513	504.438
RPL6	503.131	427.92	565.009	498.687
RPS4Y1	690.239	0.0885297	790.455	493.594
CYCS	385.261	473.458	616.377	491.699
RPS3A	437.492	669.907	361.184	489.528
TAGLN2	813.052	314.614	339.053	488.906
MDH1	323.215	416.157	707.471	482.281
NOP58	436.429	402.863	595.912	478.401
SNORD12C	728.7	528.328	175.192	477.407
CCT8	372.537	461.952	566.753	467.081
CKS1B	336.4	514.738	547.759	466.299
OSTC	409.224	552.233	434.064	465.174
MALAT1	710.783	294.215	371.601	458.866
HSPE1	388.946	497.027	480.999	455.657
VDAC3	404.409	367.371	582.788	451.523
RPL23	308.136	629.928	410.566	449.543
SPCS1	469.599	413.79	444.005	442.465
SNRPC	485.67	317.492	497.989	433.717
EIF3K	443.379	367.489	479.116	429.995
RPSA	507.529	457.802	320.832	428.721
UQCR10	320.106	383.549	580.027	427.894
NDUFA12	288.236	379.562	599.446	422.415
SNRPD1	344.801	511.23	406.996	421.009
YWHAE	276.058	370.003	608.318	418.126
C12orf5	442.634	374.819	433.239	416.897
RPL27	256.107	517.607	450.336	408.017
IFITM3	592.668	250.723	378.378	407.256
USMG5	260.984	508.469	445.733	405.062
SNRPG	254.928	556.622	401.689	404.413
IMPDH2	420.745	303.454	487.375	403.858
SNRPE	271.109	479.09	447.06	399.087
RPL9	446.344	352.684	397.364	398.798
NCL	564.798	299.339	319.565	394.567
NDUFA4	279.554	505.761	391.503	392.273
SUMO1	291.357	345.616	537.242	391.405
SF3B5	420.657	400.127	349.82	390.201
C19orf53	372.422	353.872	429.5	385.265
RPS15	491.843	329.336	326.499	382.559
CD53	376.665	412.151	356.046	381.621
ECHS1	485.355	308.941	350.234	381.51
PRDX3	292.628	356.31	492.307	380.415
CAPZA1	115.79	390.606	629.294	378.563
SRSF3	334.252	356.24	438.545	376.345
TMSB4X	344.251	429.543	354.84	376.211
PSMB1	333.573	321.331	467.122	374.009
SEC61B	392.622	384.431	344.772	373.942
SET	256.468	395.66	468.849	373.659
CCT6A	385.825	330.384	392.61	369.606
COX5A	411.487	438.982	251.091	367.187
PSMD4	411.008	234.186	452.526	365.907
SNRPB	567.916	306.994	218.737	364.549
RPS16	366.361	356.145	366.359	362.955
STOML2	499.483	203.942	378.64	360.689
COX6C	214.874	468.859	392.295	358.676
PFDN2	443.087	317.327	309.184	356.532
NHP2L1	339.428	350.848	362.179	350.818
SNHG5	391.32	393.749	261.668	348.912
TOMM7	219.226	462.57	358.929	346.908
EZR	303.886	326.107	405.806	345.266
UFC1	334.517	331.349	369.394	345.087
MRPL14	449.376	213.358	370.082	344.272
EXOSC8	216.854	266.299	549.402	344.185
APRT	416.31	245.763	370.124	344.066
CFL1	482.286	312.359	233.596	342.747
ARF4	312.014	289.594	423.809	341.806
FOLR1	389.975	82.6773	547.934	340.196
ATP6V0E1	303.315	359.533	353.924	338.924
TOMM22	359.931	268.699	382.486	337.038
GPX4	422.399	316.39	263.787	334.192
OAZ1	484.998	300.618	213.974	333.197
FAM96B	341.101	296.391	361.914	333.135
CNBP	358.4	216.17	423.755	332.775
SLC3A2	517.029	151.704	324.555	331.096
IFITM2	413.47	206.606	372.677	330.918
ARPC3	271.101	335.335	377.667	328.034
RPL34	250.562	377.203	344.829	324.198
BANF1	291.58	286.377	391.048	323.002
DNAJA1	307.241	306.636	353.999	322.625
EIF2S2	254.964	322.974	389.872	322.604
CCT3	362.806	274.239	325.398	320.814
RPL31	256.415	349.224	353.291	319.643
SDHB	280.276	285.772	384.557	316.868
C14orf166	298.877	330.601	320.699	316.726
RPS21	257.863	379.397	311.062	316.107
SRSF7	337.372	319.338	289.645	315.452
PSMA4	227.701	334.286	383.642	315.21
RPL18	393.798	241.341	310.025	315.055
TRIAP1	344.088	292.884	306.083	314.352
PTGES3	297.069	336.335	305.407	312.937
MRPL15	262.334	305.045	363.411	310.263
NDUFB7	374.234	348.987	207.242	310.154
PTS	207.133	261.918	459.155	309.402
PCNA	316.063	295.757	313.898	308.573
VDAC2	306.391	279.986	335.759	307.379
VAMP8	326.405	306.624	279.001	304.01
POLR2K	173.046	305.405	427.253	301.901
MRPL51	238.224	297.676	366.93	300.943
COX4I1	318.949	249.464	324.607	297.673
CCNB1	267.292	251.729	371.603	296.875
SLC25A3	311.744	344.63	233.47	296.615
ATP5F1	250.274	293.935	343.001	295.737
RPS24	240.992	349.344	295.727	295.354
MRPL36	304.629	198.574	378.076	293.76
EDF1	290.991	248.556	339.17	292.906
LSM12	192.784	212.458	473.471	292.905
RHOA	312.983	262.149	298.594	291.242
VDAC1	267.066	232.778	372.483	290.776
CDK1	243.106	322.9	304.6	290.202
ARPC2	309.35	213.286	341.215	287.95
UQCRQ	225.626	304.294	330.71	286.877
CCT2	293.477	241.196	322.249	285.641
CACYBP	268.695	222.42	360.118	283.744
EIF3D	292.15	232.939	321.025	282.038
PDCL3	109.058	315.054	418.014	280.709
TMA7	183.029	275.394	379.688	279.371
HNRNPA1	230.697	298.893	304.415	278.001
POLR2L	305.842	272.509	254.512	277.621
RPL18AP3	282.581	258.252	289.471	276.768
ANXA5	256.029	227.456	342.357	275.281
AP2M1	355.051	193.547	277.117	275.238
NDUFB10	358.433	230.339	231.744	273.505
RP11-10A14.5	117.41	255.689	446.405	273.168
CD24	324.591	227.247	267.565	273.134
MYL6	226.075	319.114	273.105	272.765
MSMO1	168.929	277.677	368.693	271.767
NOP16	298.441	204.111	312.66	271.737
RSL1D1	293.352	187.466	333.659	271.492
PEBP1	336.017	167.272	310.199	271.163
PRDX2	291.803	179.723	340.651	270.725
SOX4	156.588	306.338	345.827	269.584
POLR2E	413.062	175.048	217.434	268.515
EBNA1BP2	230.141	317.73	255.752	267.874
MRPL47	235.449	339.384	227.993	267.608
UQCRC1	398.851	137.473	263.042	266.455
ATP5J2	220.359	239.421	337.956	265.912
NPM1P27	203.748	288.062	304.157	265.322
PDLIM1	270.855	318.546	202.571	263.991
ACAT2	120.453	248.265	422.029	263.582
POP7	473.28	170.991	146.181	263.484
AP2S1	382.131	207.771	199.525	263.142
TMBIM6	234.698	186.646	358.146	259.83
NACA	237.489	283.948	253.063	258.167
CNIH1	182.551	304.768	284.102	257.14
AURKAIP1	409.541	237.798	122.681	256.673
COX7C	182.723	342.363	239.384	254.823
GTF3C6	206.282	270.989	286.125	254.465
SDHD	111.925	260.608	388.112	253.548
BSG	457.291	74.2354	228.603	253.376
TIMM17A	223.391	257.507	277.508	252.802
MRPL18	245.563	201.562	310.675	252.6
GHITM	224.6	196.859	331.707	251.055
UBE2T	204.745	283.189	260.465	249.467
FDFT1	151.17	258.114	337.947	249.077
PTTG1	212.14	275.169	259.001	248.77
SRM	245.237	297.68	200.553	247.823
GMNN	224.141	205.43	311.887	247.152
HMGB2	141.985	241.123	358.308	247.139
CA2	164.636	214.274	361.254	246.722
RPL3P4	238.575	189.684	310.537	246.266
YBX1	196.465	280.186	257.986	244.879
ATP5A1	230.045	227.264	268.391	241.9
HMGB1	215.243	239.949	270.015	241.736
ZFAS1	242.94	315.32	166.799	241.686
GNL3	258.05	205.398	258.861	240.77
NDUFA8	196.826	194.901	330.528	240.752
MT-TC	247.347	79.6465	394.134	240.376
CDC123	226.438	169.963	315.974	237.458
GAS5	204.061	277.976	228.619	236.885
RSL24D1	142.737	241.383	318.93	234.35
UBA52	227.411	242.676	232.522	234.203
MT-TP	81.8426	201.33	418.262	233.811
MRPS7	244.718	158.763	296.684	233.388
RPL39	104.447	438.114	155.661	232.741
ACP1	214.364	200.505	277.514	230.794
SUMO2	198.368	255.938	235.779	230.028
STRAP	197.48	251.463	237.156	228.699
GNG5	207.65	216.684	261.244	228.526
BASP1	160.064	302.393	214.091	225.516
MRPS23	168.107	220.212	287.503	225.274
PHB	311.965	128.869	234.479	225.104
NOP56	235.041	224.155	210.734	223.31
POLR3K	211.657	233.428	223.376	222.821
ATP5I	151.624	176.325	331.574	219.841
IDH1	152.557	244.646	260.847	219.35
ATP6V1F	253.348	178.822	221.557	217.909
VPS29	172.16	219.494	260.007	217.221
HNRNPC	188.89	192.022	269.314	216.742
RP11-234A1.1	202.97	253.716	192.125	216.27
POLR2H	241.225	194.871	208.729	214.941
COA4	247.847	203.46	192.144	214.483
PPT1	187.379	175.257	280.58	214.405
TCP1	214.713	189.501	238.176	214.13
RP11-742N3.1	109.421	292.844	237.256	213.174
MMADHC	205.157	201.41	231.856	212.808
CALM1	282.157	160.592	195.594	212.781
SNRPD3	210.68	204.85	221.212	212.247
SRP9	129.834	212.965	292.789	211.863
CCT7	232.166	148.638	254.036	211.613
STRA13	332.922	119.02	181.244	211.062
C17orf76-AS1	227.478	176.182	229.47	211.043
RPL15P3	226.413	179.966	224.227	210.202
RPS7	185.722	260.951	183.75	210.141
PPA1	204.851	203.999	216.235	208.362
NDUFB2	172.638	197.395	253.821	207.951
EIF2S3	97.1039	205.373	320.015	207.497
ROMO1	177.091	211.227	233.168	207.162
CLDN6	348.81	97.8262	172.857	206.498
ERH	260.745	154.715	201.075	205.512
ATP1B3	188.743	263.395	162.407	204.848
YWHAB	224.641	188.198	198.904	203.914
XRCC6	227.556	162.102	220.927	203.528
RPL13AP5	237.162	189.815	182.309	203.095
HAUS1	124.333	220.382	261.034	201.916
PRDX6	194.113	171.449	239.419	201.66
CCT5	210.265	162.341	231.048	201.218
PSMD8	271.072	134.494	198.085	201.217
MORF4L1	140.623	171.656	289.212	200.497
ANXA3	129.552	239.893	230.179	199.875
MRPS33	158.021	196.322	244.333	199.559
SUN3	108.528	233.84	253.433	198.6
JTB	204.277	279.313	111.836	198.475
PSMC4	261.817	129.732	201.625	197.725
APEX1	213.414	125.271	254.025	197.57
EIF5A	291.93	112.358	186.002	196.763
MRPL16	239.531	142.508	206.287	196.109
EIF3L	193.092	154.819	238.268	195.393
HMGA1	374.491	89.0698	122.427	195.329
GTSF1	151.635	166.205	267.586	195.142
LSM10	231.943	154.003	199.307	195.084
HNRNPF	173.12	138.155	273.237	194.837
HNRNPDL	174.294	144.941	264.897	194.711
EPCAM	128.867	348.537	106.461	194.622
SAP18	183.54	182.874	217.446	194.62
ARPC1A	197.26	152.763	233.307	194.443
EIF4EBP1	137.35	252.696	191.655	193.901
TTC1	222.511	161.681	197.002	193.731
COX8A	152.872	187.311	238.688	192.957
PGAM1	244.691	183.177	149.104	192.324
PPP1CB	49.7726	228.56	297.859	192.064
CBX3	62.627	248.191	262.873	191.231
PTN	298.839	123.656	150.539	191.011
PRDX5	219.163	180.089	173.55	190.934
ODC1	155.694	240.926	176.048	190.889
TIMM13	274.194	136.231	157.895	189.44
PRMT1	305.112	89.4236	173.248	189.261
DNAJC8	164.663	131.958	268.233	188.285
MRPL39	77.6388	183.8	302.691	188.043
WBP5	123.933	184.734	253.965	187.544
EIF3G	293.866	120.845	145.404	186.705
LAMTOR1	271.015	121.926	165.174	186.038
PPP1CA	277.369	104.474	173.898	185.247
SLC25A39	360.493	83.665	111.538	185.232
UBE2C	233.183	201.381	121.05	185.205
DRG1	170.104	161.32	222.199	184.541
HAVCR1	225.206	74.1717	253.402	184.26
SHISA5	324.317	56.8146	171.157	184.096
TPM4	159.836	144.349	246.873	183.686
TRMT112	203.725	131.409	213.874	183.003
BCAS2	177.17	157.199	212.829	182.399
NARS	138.89	181.163	227.13	182.394
TPRKB	130.378	213.641	202.29	182.103
S100A6	154.472	238.959	149.777	181.069
TBCA	144.764	203.171	195.182	181.039
MRPS15	212.739	144.726	184.59	180.685
RPL26	174.994	179.004	184.698	179.565
MRPS12	266.709	166.337	104.17	179.072
HSPA9	157.089	172.497	207.358	178.981
C11orf58	133.63	185.072	217.842	178.848
PSMC3	219.728	112.613	202.782	178.374
FABP5P7	280.356	91.1791	161.889	177.808
BUB3	178.486	138.227	215.188	177.301
HAX1	172.536	133.347	225.872	177.252
FAM136A	164.901	149.449	215.174	176.508
NPC2	215.352	162.355	148.22	175.309
METTL5	134.705	183.796	206.032	174.844
FAM96A	146.041	145.053	231.128	174.074
XRCC5	172.459	153.484	195.974	173.972
NDUFS4	127.43	165.253	228.425	173.702
SSB	149.538	165.135	206.235	173.636
MYL12A	138.959	165.306	214.368	172.878
DPY30	150.118	170.939	196.654	172.57
MEA1	213.754	102.747	200.916	172.473
HN1	223.082	140.717	152.46	172.086
HNRNPA2B1	114.087	199.946	200.986	171.673
TUBB4B	317.29	86.7762	109.808	171.292
MRPL3	158.695	171.13	180.242	170.022
C1QBP	131.396	276.129	102.38	169.968
MRPL13	140.057	199.277	170.551	169.962
COA6	169.248	143.188	197.04	169.825
EIF1B	135.037	169.522	204.84	169.8
PPIAP22	133.731	230.366	144.904	169.667
DTYMK	235.019	103.059	169.392	169.157
PAK1IP1	174.956	130.55	200.973	168.827
IDI1	108.5	213.991	183.349	168.614
ARF1	284.424	83.4232	136.882	168.243
AHSA1	190.088	153.314	161.231	168.211
POP5	146.173	190.063	167.646	167.961
HSP90B1	190.27	194.997	118.394	167.887
ATP6V0B	260.294	70.2118	171.621	167.375
MTCH2	139.301	155.925	206.253	167.16
TAF12	124.438	187.154	189.48	167.024
NSA2	134.478	226.916	139.577	166.99
TUFM	270.714	88.2243	141.552	166.83
BRIX1	124.463	129.026	246.908	166.799
RPL26L1	130.207	227.715	141.815	166.579
CTB-63M22.1	168.028	180.346	151.126	166.5
EMP2	182.926	67.0801	247.931	165.979
NTMT1	240.377	105.314	151.567	165.753
SOD1	151.787	214.454	130.273	165.504
PSMB2	170.867	147.547	176.154	164.856
PA2G4	182.89	127.21	184.038	164.712
TFRC	121.636	275.785	95.8206	164.414
ATF4	174.594	107.406	211.073	164.358
NDUFB3	80.5433	230.068	181.766	164.126
SNHG6	109.76	227.408	155.072	164.08
C14orf2	113.14	185.936	192.031	163.702
PSMD7	139.899	126.462	223.139	163.167
ODAM	192.964	132.13	163.981	163.025
RPS29	104.717	177.879	206.23	162.942
ADK	105.339	170.357	212.995	162.897
PKM	237.595	103.886	145.481	162.321
COX6A1	156.293	130.443	199.507	162.081
MCTS1	99.7157	250.641	135.591	161.983
SARS	123.509	104.727	257.704	161.98
SERF2	157.431	154.242	173.907	161.86
LAMTOR4	138.751	167.758	178.009	161.506
ANAPC11	188.046	106.634	189.277	161.319
TCEB2	134.304	157.885	189.829	160.673
THOC7	90.319	200.604	190.538	160.487
LAMTOR2	184.912	131.636	162.978	159.842
CD63	211.749	88.5458	179.072	159.789
RP11-466H18.1	92.9283	288.108	97.3908	159.476
HPRT1	108.142	139.795	228.401	158.779
GCSH	128.255	214.388	132.926	158.523
CCT4	162.91	161.492	151.014	158.472
PCMT1	136.87	134.515	200.54	157.308
ATP6V1E1	156.188	123.112	192.471	157.257
MRPL42	102.403	149.734	219.525	157.221
UBE2L3	161.256	142.112	167.261	156.876
KARS	156.338	147.035	167.098	156.824
EIF2S1	116.17	133.035	218.634	155.946
UBE2N	136.33	131.707	199.562	155.867
MRPL34	204.291	156.289	106.115	155.565
DAB2	205.133	135.827	125.693	155.551
PFDN1	190.203	117.454	156.211	154.623
DPM1	104.563	188.572	170.505	154.547
PDHA1	102.957	235.042	125.197	154.398
GPX1	215.619	172.087	74.831	154.179
DDX21	157.071	140.582	162.958	153.537
PAICS	143.531	136.147	179.682	153.12
MRPL20	163.705	149.344	145.412	152.82
VRK1	133.461	148.006	176.932	152.799
GLO1	110.937	140.079	206.823	152.613
NDUFB6	118.748	146.613	191.521	152.294
MRFAP1	144.569	176.144	135.883	152.199
RARS	145.382	152.624	158.274	152.093
MPHOSPH6	170.979	138.365	144.415	151.253
NUDC	165.763	179.94	107.081	150.928
CENPW	117.786	146.879	184.963	149.876
RPL23A	108.836	196.373	141.48	148.896
YWHAZ	130.465	156.115	159.25	148.61
TMEM126A	133.949	191.119	119.33	148.133
COA3	151.081	126.252	165.4	147.578
COPS6	145.791	118.516	178.371	147.56
PHPT1	169.384	102.099	168.939	146.807
PSAT1	57.5013	104.548	278.082	146.71
ARPC1B	224.083	50.3891	165.362	146.611
TIPIN	129.07	155.444	154.615	146.376
POLR2G	128.188	125.778	184.878	146.281
SLC2A3	177.205	139.219	122.161	146.195
SNRPA1	140.592	154.144	142.848	145.861
MTIF3	118.195	196.476	122.851	145.841
FBL	154.212	177.547	104.684	145.481
TIMM10	102.522	141.781	192.02	145.441
SLMO2	84.8005	136.429	212.544	144.591
CCDC124	235.694	119.309	78.1292	144.378
FAM213A	132.886	109.777	190.341	144.334
SNRPB2	128.241	171.527	132.869	144.213
GDI2	117.601	155.729	159.024	144.118
VPS25	149.621	128.543	154.035	144.066
EIF1AX	104.836	198.82	127.758	143.804
DDX39A	162.251	94.4041	174.264	143.64
RPL22	107.838	176.44	145.582	143.287
MT-TY	165.272	63.8923	200.629	143.264
EIF3M	133.386	125.367	169.098	142.617
EIF5	215.566	122.964	89.2712	142.601
TRMT10C	107.737	161.737	157.372	142.282
RPL14P1	137	165.106	124.603	142.237
TIMM23	107.027	155.816	162.247	141.697
YWHAQ	112.578	172.202	139.237	141.339
MKI67IP	125.706	149.578	147.825	141.036
DNAJA2	53.6463	164.139	203.66	140.482
RP5-857K21.11	97.1299	214.588	109.363	140.36
SNRPF	86.7583	167.267	164.291	139.439
RPL37A	113.678	162.048	142.126	139.284
SELK	143.932	126.603	146.388	138.975
RPS23P8	112.88	164.895	138.066	138.613
BRK1	146.572	122.652	146.092	138.439
SNHG8	152.494	127.996	133.56	138.016
COX7A2L	125.705	117.686	169.716	137.702
RP11-122C9.1	123.723	137.493	150.725	137.314
TPM3	124.793	133.257	153.515	137.188
NASP	161.549	119.068	130.837	137.151
PSMB4	116.924	134.535	158.372	136.61
SS18L2	111.022	150.842	147.724	136.529
NDUFA1	58.7529	213.868	135.531	136.051
LSM5	90.571	133.187	183.819	135.859
ANP32B	107.426	164.689	135.416	135.844
POLR1D	123.858	144.459	137.569	135.295
RPA2	143.961	97.5289	164.329	135.273
PDCD10	88.9586	168.238	148.232	135.143
EMC4	160.794	129.636	114.656	135.029
TMX2	140.384	96.1285	167.9	134.804
MRPL40	115.345	136.23	152.298	134.624
ASNA1	189.47	65.4086	147.626	134.168
SNX6	129.213	132.446	136.009	132.556
IMP3	194.145	83.4867	119.885	132.506
CANX	123.342	177.121	96.11	132.191
PSMG2	108.907	130.161	156.309	131.792
AURKB	175.885	111.924	106.393	131.401
RANBP1	115.993	168.653	109.106	131.251
PSMC5	138.336	92.0542	161.582	130.657
EIF3H	113.34	119.354	158.525	130.406
SCD	64.8558	216.508	109.513	130.292
C14orf1	100.977	107.984	181.626	130.196
TXN2	165.313	64.2543	158.893	129.487
ZWINT	174.007	78.2384	136.107	129.451
FXYD4	93.285	141.038	153.499	129.274
GGCT	122.503	99.0338	166.089	129.209
ADSL	128.39	110.813	146.811	128.671
LINC00493	95.5792	163.727	126.182	128.496
LYAR	112.914	115.126	155.331	127.79
RPN2	112.828	139.733	130.618	127.726
DYNLL1	118.937	151.257	112.631	127.608
NAE1	117.622	107.936	156.088	127.216
MRPS34	185.118	114.143	81.1772	126.812
CTSL	157.577	103.219	119.4	126.732
POLR2F	132.64	113.008	134.53	126.726
SLC16A1	132.325	109.654	137.564	126.514
AP3S1	121.536	157.603	100.25	126.463
SUCLG1	135.291	129.408	114.665	126.455
TXNDC9	111.351	120.33	146.796	126.159
BCCIP	113.766	125.019	139.227	126.004
LTV1	128.843	108.4	139.672	125.638
ATP5G3	96.8752	153.957	125.922	125.585
SRA1	138.006	70.8663	167.597	125.49
HRSP12	113.237	115.804	147.031	125.357
PSMC2	116.238	115.928	142.337	124.835
SEPTIN15	98.5071	103.634	171.938	124.693
RPS28	118.687	148.833	104.487	124.002
SQLE	83.2884	162.899	125.493	123.893
AKR1A1	131.51	91.9865	147.826	123.774
NDUFS6	163.564	97.8065	108.657	123.343
hsa-mir-6723	122.03	106.172	141.8	123.334
DAP3	118.162	104.526	145.733	122.807
PPID	135.647	68.6977	164.011	122.785
LAMTOR5	89.7746	97.1283	181.451	122.785
UTP11L	142.362	95.2746	130.626	122.754
SNX5	114.779	136.986	116.223	122.663
ANP32E	48.4915	112.671	206.647	122.603
KNSTRN	121.387	78.6939	164.708	121.597
PRR13	114.166	97.6764	152.801	121.548
MRPL37	152.465	119.767	91.8977	121.377
RPL38	96.2986	142.198	124.388	120.961
PFDN4	57.5817	178.907	126.317	120.935
APOC1	108.506	84.9297	168.246	120.561
NAP1L1	98.5036	128.368	134.638	120.503
GATA3	113.584	186.697	61.0423	120.441
LSM7	111.469	191.084	58.4768	120.343
RFC4	88.6553	118.523	152.916	120.032
TIMM8B	95.116	103.678	160.639	119.811
NUSAP1	110.32	81.9125	165.697	119.31
JAGN1	152.879	97.4475	107.462	119.263
CHCHD4	85.2418	100.693	171.689	119.208
PFDN5	96.3153	131.198	130.033	119.182
RPL27A	106.536	117.599	133.315	119.15
EIF4G2	117.483	135.68	102.353	118.505
NAA20	101.267	88.3771	165.765	118.47
HIGD2A	100.253	127.292	127.381	118.309
NDUFV1	161.716	86.9789	105.179	117.958
GINS2	140.732	65.0917	147.647	117.823
MORF4L2	95.2046	123.852	134.287	117.781
CHMP5	103.22	141.656	107.43	117.435
EEF1E1	97.1473	138.38	116.255	117.261
OSER1	131.464	97.0505	122.983	117.166
PCNP	92.1054	95.7252	163.613	117.148
MYEOV2	124.504	133.416	93.2688	117.063
GLRX3	109.838	122.508	117.487	116.611
PSMC6	102.785	127.167	118.248	116.066
PSMD11	131.224	77.7256	138.99	115.98
CCDC167	157.698	108.532	81.7064	115.979
RP11-425L10.1	114.063	114.835	117.607	115.501
NUTF2	108.29	78.143	159.213	115.215
FKBP3	85.4844	106.818	152.633	114.979
RHEB	127.988	120.208	95.3063	114.501
ATP6V1D	92.8254	132.125	118.271	114.407
MAPRE1	91.9841	97.4506	153.583	114.339
SMIM20	86.5845	134.004	121.844	114.144
EXOSC5	167.092	67.3243	107.541	113.986
OST4	85.9761	134.375	121.299	113.883
RP11-51O6.1	106.324	137.78	95.6559	113.253
TMEM14B	91.5525	110.187	138.016	113.252
DARS	92.81	122.308	124.398	113.172
COPS3	94.7943	95.4225	149.295	113.171
C19orf48	157.885	44.7339	136.5	113.039
APOA1BP	195.8	61.668	81.4861	112.985
CLDN10	77.3051	109.137	152.279	112.907
OXA1L	102.507	95.7919	140.384	112.895
ATP5G1	99.4079	110.965	128.286	112.887
MRPL24	162.462	55.49	120.456	112.803
RAB25	122.133	70.8942	145.379	112.802
MRPL32	108.592	91.6982	138.09	112.793
CCNB2	80.642	109.109	148.521	112.757
PPP1CC	98.1339	128.708	111.323	112.722
HMOX2	143.88	80.9041	111.634	112.14
MRPL17	104.994	113.947	117.249	112.063
PDCD5	86.207	114.375	133.86	111.481
UBE2V2	86.6081	102.81	144.619	111.346
NOLC1	119.361	88.4545	124.235	110.683
MRPL33	47.8407	140.095	143.645	110.527
CDC37	224.573	63.226	43.7319	110.51
MND1	76.8486	121.558	132.502	110.303
DCTPP1	131.891	91.5174	106.243	109.884
C12orf45	87.6211	113.182	127.92	109.574
KIAA0020	109.628	96.9397	121.36	109.309
UQCRC2	101.289	98.2347	127.88	109.135
RAB7A	105.023	104.462	117.877	109.121
TUBA1C	160.136	93.2915	73.6291	109.019
ZCRB1	93.5774	96.6554	136.762	108.998
SRSF2	84.698	146.707	95.2581	108.888
COX17	76.211	145.09	104.469	108.59
GRPEL1	123.433	76.6878	125.321	108.48
ATIC	82.9128	99.0522	143.427	108.464
ZC3H15	89.4231	121.286	114.358	108.356
GTF3A	100.924	120.528	102.85	108.101
CENPK	48.3139	118.796	157.088	108.066
TMEM258	75.6731	138.337	110.165	108.058
AIMP1	88.6373	126.253	109.211	108.034
RAB11A	101.176	80.7547	141.852	107.928
UBL5	95.0834	109.555	118.852	107.83
SELT	104.461	86.4403	132.175	107.692
DPPA3P2	63.5817	126.241	133.147	107.657
TCEB1	85.0943	130.783	106.48	107.452
GTF2B	106.72	117.07	98.5635	107.451
GJA1	77.0627	147.524	97.624	107.404
RNF181	86.8204	129.562	105.645	107.343
MTND1P23	74.204	212.739	35.0688	107.337
PSMA5	63.15	137.652	120.554	107.119
RPF2	82.0937	102.881	135.596	106.857
TMEM167A	100.608	115.594	103.262	106.488
RTCB	89.1949	96.751	133.318	106.421
SNW1	86.983	77.3146	153.86	106.053
DSTN	90.6675	89.8026	137.208	105.893
NHP2	115.381	89.0859	112.999	105.822
EIF6	126.302	78.6043	111.784	105.563
CDC42	115.141	98.1554	103.172	105.489
ST13	113.143	79.2007	124.056	105.466
MT-TN	106.224	57.7656	151.874	105.288
SSSCA1	123.432	70.0482	122.002	105.161
LSM3	72.541	132.142	110.309	104.997
ARL2	135.839	63.4575	115.008	104.768
TIMM9	65.7616	135.161	113.042	104.655
RAB1A	90.2001	123.062	100.67	104.644
ARL6IP1	93.3947	119.755	100.162	104.437
CDC20	183.171	71.7113	57.783	104.222
SMPDL3A	99.4197	92.5311	119.454	103.802
OCIAD1	100.578	83.9651	126.013	103.519
CLTA	111.051	138.087	61.3343	103.491
NDUFB4	80.0841	97.9909	129.863	102.646
PWP1	95.0553	71.915	140.427	102.466
H3F3A	116.703	103.532	86.7634	102.333
PHF5A	149.74	64.5209	92.5651	102.275
MRPL50	82.8559	102.147	121.737	102.247
LYPLA2	206.582	19.2446	80.5381	102.122
SSR3	105.515	138.507	61.8319	101.951
RHOC	122.965	73.2643	109.511	101.913
MRPL55	144.341	70.7558	89.9699	101.689
SNORD100	67.3694	122.372	114.435	101.392
ANAPC13	75.8373	96.8516	130.899	101.196
MRPS9	75.9107	75.7115	151.454	101.026
PTMAP5	105.846	81.0309	115.337	100.738
MRPS10	87.4095	80.8992	133.477	100.595
EEF2	207.978	32.8811	60.9061	100.588
EIF2B3	75.0538	98.6089	128.036	100.566
CCNC	91.8023	96.2838	113.378	100.488
REEP5	82.8589	114.156	104.056	100.357
FAM32A	142.033	50.1826	108.616	100.277
CAP1	89.3913	111.978	99.0314	100.134
TMEM14A	93.2786	71.45	134.273	99.6671
RPF1	108.574	77.2015	113.087	99.6207
POLR2J	92.0384	119.002	87.6837	99.5747
TMEM106C	112.873	63.5612	122.286	99.5735
MRPL21	81.0458	73.6556	144.006	99.569
MGST1	53.7565	90.3259	154.483	99.5218
APLP2	103.287	97.4406	97.087	99.2716
ALG5	123.909	100.764	73.124	99.2658
SBDS	92.1522	94.8121	110.803	99.2556
SCNM1	112.392	86.5625	98.5036	99.1526
RP5-857K21.7	72.0279	121.121	103.512	98.8871
TFAP2C	36.2346	105.05	155.146	98.8103
SEC11A	106.978	95.8724	93.4563	98.7688
LSMD1	106.106	86.446	103.175	98.5759
AUP1	155.5	49.8931	89.9546	98.4492
ADRM1	210.596	48.3276	35.8042	98.2427
AC061975.1	111.801	128.625	54.0629	98.1628
C9orf78	107.658	70.9864	115.495	98.0466
STIP1	146.109	52.206	95.7334	98.016
COX14	72.3464	103.024	118.164	97.845
MRPS11	122.481	83.8496	86.3947	97.5751
ITPA	153.605	68.1975	70.0209	97.2746
PRDX4	124.559	54.3744	112.499	97.1444
SUB1	71.9464	124.481	94.1031	96.8434
SNHG1	106.816	127.552	55.2823	96.5499
ABRACL	39.0778	118.744	131.808	96.5432
TMED9	254.45	9.21583	25.878	96.5145
BZW1	94.6358	88.6718	106.226	96.5111
CSE1L	83.9572	102.183	102.4	96.1802
EEF1D	155.184	63.2812	69.48	95.9816
TIPRL	59.09	82.502	144.903	95.4984
PSMD12	90.1866	103.496	92.6229	95.4351
SEPW1	78.3248	111.216	95.2401	94.9268
RPS3AP6	72.5448	130.098	81.4666	94.7032
MGST3	89.5784	97.4806	96.3798	94.4796
LINC00998	48.9954	90.3735	143.157	94.1754
TXNDC17	85.1557	106.082	91.0282	94.0884
NME1	91.0521	97.1305	93.9748	94.0525
ATP5G2	79.912	111.029	91.001	93.9807
CNOT7	94.0365	69.5848	118.282	93.9679
PSMD14	92.9674	74.292	114.42	93.893
NGFRAP1	73.4386	41.0819	166.87	93.7969
CHCHD3	113.558	63.694	102.843	93.3651
MRPL22	71.7274	83.1563	125.028	93.3038
KHDC1L	86.5324	103.796	89.0252	93.1179
RAD23A	105.675	31.0333	142.322	93.0099
CYSTM1	100.403	69.1975	108.777	92.7925
MRPL27	91.5162	66.8292	119.839	92.7282
NDUFC1	73.4366	56.1572	148.383	92.6588
CDKN3	104.094	99.6592	74.1049	92.6192
CCDC58	91.6212	18.6292	167.555	92.6018
CSTB	81.5626	90.4808	104.198	92.0804
TMEM126B	69.4727	92.8495	113.633	91.9851
TXNRD1	74.7641	98.4516	102.1	91.7719
UXT	71.5064	133.106	70.5519	91.7216
OAT	38.0803	135.811	101.154	91.6817
IMP4	133.92	64.613	76.4418	91.6581
TMEM230	92.8512	85.4998	96.5965	91.6492
GTF2F2	105.321	91.1664	77.8049	91.4307
MRPL41	114.04	116.492	43.5841	91.3722
RPL28	104.235	93.1034	76.4629	91.2673
PDGFA	32.1121	70.5718	170.335	91.0063
LMAN2	193.693	20.8598	57.284	90.6123
SNX3	92.3216	105.295	73.7759	90.4641
LLPH	79.6839	112.407	78.605	90.2321
ICT1	81.8745	95.9299	92.5698	90.1247
SRSF11	99.5033	114.883	54.8445	89.7435
SNORD99	74.204	134.266	59.8228	89.4309
GARS	57.6813	98.0305	112.203	89.3051
EIF5B	92.8866	74.6543	99.9304	89.1571
UQCRFS1	79.8299	111.529	75.9451	89.1014
DDX1	71.6752	94.2664	101.312	89.0847
EIF2A	66.7431	74.7957	125.424	88.9875
MRP63	100.915	74.1745	91.6258	88.9053
SYF2	75.0739	69.1597	122.48	88.9045
TIMMDC1	96.087	65.7042	104.502	88.7644
MAGOH	60.7079	124.7	80.6839	88.6974
MRPL1	53.1131	110.104	102.305	88.5071
PPIL1	92.7656	85.4692	87.1154	88.4501
TMEM14C	61.0276	77.0045	127.047	88.3598
DCXR	135.863	90.3655	37.5476	87.9253
TMCO1	71.1344	78.8563	113.723	87.9046
SHFM1	56.2216	113.552	93.6382	87.804
TMED2	82.7816	91.4245	88.8215	87.6759
POLR1C	100.266	64.3648	98.2939	87.6416
FDPS	78.8578	77.269	106.049	87.392
NPM3	236.319	13.5028	11.7483	87.19
RBMX	72.3515	89.9758	99.2026	87.1767
PGD	90.416	54.8464	114.788	86.6836
WIBG	127.043	80.7117	51.2867	86.347
ETFA	71.8354	85.4486	101.614	86.2995
COPE	167.944	53.3271	37.6045	86.2919
BUD31	82.8036	89.1081	86.5037	86.1385
MIIP	150.948	79.4319	27.6685	86.0161
SNRNP40	97.5852	60.1625	100.155	85.9675
RPL30	75.6828	113.178	68.9484	85.9363
SNHG3	102.52	93.057	61.5066	85.6946
DUT	74.2558	114.536	67.6411	85.4776
MRPS35	88.5889	67.587	100.16	85.4454
TRIM28	129.28	53.9601	73.058	85.4328
C11orf73	65.2242	94.9688	95.8587	85.3506
BRMS1	142.486	55.572	57.2009	85.0864
SRSF6	42.8038	104.38	107.699	84.961
UBE2D3	84.9827	87.6853	80.0673	84.2451
MRPS31	69.039	64.6457	119.043	84.2425
CISD1	60.2851	95.2818	97.1262	84.231
YWHAH	69.9784	100.129	82.1466	84.0847
MRPL48	54.128	103.99	93.9654	84.0278
SSU72	84.9925	67.3177	99.0587	83.7897
SLC7A7	85.2104	96.7292	69.1716	83.7037
RPS27L	84.6515	112.49	53.6142	83.5852
NDUFAF2	64.8237	97.7446	88.146	83.5714
EPRS	70.5929	78.1345	100.745	83.1575
NDUFAF4	62.4192	102.986	83.9369	83.1141
UBXN1	104.773	56.7346	87.6499	83.0526
FTH1	110.612	101.76	36.6259	82.999
IK	75.1296	72.9717	99.8151	82.6388
MYBL2	120.135	63.1722	64.4422	82.5832
ZFP42	109.668	54.3664	83.3765	82.4704
EIF4E2	79.2035	48.9656	118.984	82.3843
DEGS1	105.178	38.5196	103.264	82.3205
C19orf10	169.51	34.5572	42.3316	82.133
ATP5O	72.9625	87.4318	85.569	81.9878
HNRNPK	84.2677	65.0894	96.2489	81.8687
PPP4C	109.14	70.443	65.863	81.8152
RPL10	67.8656	122.31	55.0965	81.7572
PSAP	128.925	68.3875	47.8013	81.7046
ASAH1	56.428	82.0099	105.891	81.4429
PPA2	68.7841	61.0587	113.992	81.2782
NUDT5	68.7786	90.3755	84.3888	81.181
HSPB11	28.8706	163.133	51.5068	81.17
RPL7L1	107.161	52.4098	83.4372	81.0028
FAM3C	73.8489	99.109	69.4484	80.8021
CD320	178.6	33.343	30.3167	80.7533
GPN3	72.9549	59.0621	110.152	80.723
NDUFS3	107.887	80.8196	53.2829	80.6633
DNTTIP2	93.0484	63.3264	85.4545	80.6097
LY6E	170.711	42.337	28.6297	80.5592
MRTO4	120.185	43.9917	77.1336	80.4367
EIF3A	90.2395	70.5813	80.3781	80.3996
RRM2	80.6082	77.7233	81.3598	79.8971
EFNA1	110.42	60.8248	68.3851	79.8766
PDZD11	58.6588	99.8575	80.5306	79.6823
SF3A3	94.1338	55.5638	88.6447	79.4474
PSMD1	86.8985	75.6545	75.5487	79.3673
ASNS	39.8421	73.58	124.628	79.3501
LSM4	109.848	79.1098	48.7852	79.2475
LRRFIP1	69.6108	99.4573	68.6163	79.2281
CDV3	56.2217	104.348	77.0862	79.2187
C6orf211	63.8339	63.8875	109.924	79.2151
LYPLA1	57.9304	92.0794	86.6621	78.8906
NDUFA2	66.5436	91.5341	77.5724	78.55
CD55	96.734	80.5161	58.3382	78.5294
ANAPC10	72.3941	85.5495	76.6321	78.1919
AMD1	66.6606	81.7926	85.7702	78.0744
XBP1	57.8299	113.883	62.4509	78.0546
PLIN2	93.3006	45.1404	95.6952	78.0454
HSBP1	60.2432	82.782	90.2193	77.7482
CSDE1	66.155	60.4965	105.419	77.3568
FARSA	147.506	55.9964	28.225	77.2425
METAP2	69.5366	80.1115	82.0618	77.2366
MED10	100.64	30.3257	100.429	77.1318
TRA2A	37.846	97.0274	95.3601	76.7445
ATP5E	57.2373	97.6578	75.2842	76.7264
C1orf43	79.7215	53.9777	95.9445	76.5479
PTPLAD1	87.6297	55.3833	85.507	76.1733
CMSS1	55.2119	94.6871	78.4799	76.1263
DYNLRB1	65.1312	81.0849	81.5899	75.9354
NEDD8	70.4938	67.5606	88.9466	75.667
SNORA33	29.6816	108.866	87.9954	75.5143
PNN	99.5715	67.2801	59.3337	75.3951
PSMD10	47.8054	112.654	65.2511	75.2369
HNRNPH1	52.2389	91.4034	81.8162	75.1528
MIR371B	129.94	66.832	28.5475	75.1066
CCKBR	107.263	70.059	47.9897	75.1038
UBL7	110.227	37.9171	76.9399	75.0281
CHCHD1	65.3761	82.8999	76.7224	74.9995
HERPUD1	98.5506	61.7848	64.5986	74.978
PPP1R7	68.3417	51.5678	104.935	74.948
POLD2	108.624	40.3663	75.4111	74.8004
COPZ1	64.992	80.2994	78.9509	74.7474
IDH3B	75.2346	75.7728	73.1769	74.7281
TXNDC12	81.0483	61.7677	80.87	74.562
SNRPA	108.102	64.0375	51.1149	74.418
CFDP1	78.9763	72.5355	71.3772	74.2963
ANXA7	49.2524	77.0601	96.4542	74.2556
HSPA14	66.7407	73.2689	82.6523	74.2206
RPLP0P6	87.6603	63.3968	70.6318	73.8963
UBC	79.2764	70.6298	71.7407	73.8823
EIF4A2	55.6565	65.5949	100.349	73.8666
HIST1H1A	172.541	25.0737	23.325	73.6465
DNAJC19	50.2812	83.8487	86.6679	73.5993
CCDC51	104.647	43.6575	71.5464	73.2835
FARSB	65.0744	57.3541	97.3993	73.2759
YTHDF2	75.7134	63.5125	80.1066	73.1108
ECH1	63.0287	47.7354	108.532	73.0988
MLF2	117.9	63.194	37.7154	72.9366
VGLL1	73.5932	58.0984	87.09	72.9272
SNRNP25	99.8735	66.1348	52.7694	72.9259
EMC7	93.3171	67.5683	57.4921	72.7925
THRAP3	84.7938	38.8797	94.6606	72.778
NFYB	48.3108	105.498	63.4937	72.4341
FEZ2	46.7015	95.4193	75.0576	72.3928
ERP29	87.8686	43.782	85.3292	72.3266
SKP1	56.8973	83.9972	76.0719	72.3221
ABCG2	65.7133	109.805	40.6979	72.0721
UGCG	24.2501	134.287	57.4001	71.979
SLBP	56.4881	98.9349	59.9232	71.7821
NDUFAF1	88.2021	67.6423	59.2707	71.705
RNF7	64.6834	66.7974	83.4564	71.6457
SEC11C	97.9406	60.7933	55.8633	71.5324
C4orf27	63.0432	53.0223	98.4815	71.5157
GNL2	78.6858	65.2231	70.5461	71.485
DLD	49.2948	58.1194	106.834	71.4161
LSM6	54.3083	75.6251	83.7126	71.2154
OTUB1	95.9324	55.8192	61.1762	70.9759
FKBP2	99.8643	56.6126	56.1054	70.8608
PSMD6	68.278	64.6602	79.6428	70.8603
C14orf119	58.7499	73.2109	80.3033	70.7547
RABGGTB	57.0696	76.5323	78.6056	70.7358
GNAS	69.6733	81.5514	60.8886	70.7044
TK1	125.719	57.1471	29.1781	70.6812
COMMD1	73.9596	41.3427	96.4134	70.5719
ORC6	83.2518	57.0408	71.1922	70.4949
PSMC1	66.0766	81.6589	63.7003	70.4786
PLEKHB2	69.3627	68.9781	73.0309	70.4572
PCBP2	52.5895	74.0903	84.4876	70.3891
SFPQ	58.173	92.0673	60.923	70.3878
HMGCS1	45.5997	105.415	60.0155	70.3433
CTSB	79.585	76.9662	54.2297	70.2603
NDUFS8	86.7162	50.0184	73.5698	70.1015
MRPL54	65.4323	54.9973	89.8044	70.078
ARPC5	67.2683	54.8822	87.9065	70.019
SERBP1	59.999	91.8833	58.0598	69.9807
CDC26	44.8458	99.0362	65.9523	69.9448
DNMT3A	31.218	59.4301	118.657	69.7683
NDUFA5	39.1265	67.4378	102.593	69.7189
MTHFD2	57.6263	51.4394	99.5753	69.547
HNRNPU	65.6593	75.2509	67.2983	69.4028
MRPL2	81.4234	36.4855	90.1936	69.3675
TBPL1	60.2425	64.2827	83.439	69.3214
MRPS14	54.4338	72.842	80.5563	69.2774
TMEM208	89.6287	39.1291	78.9943	69.2507
NDUFS2	66.5643	44.0799	96.972	69.2054
S100A13	90.4616	70.6729	46.2794	69.138
TOMM20	71.575	66.3784	69.0872	69.0135
PPIL3	48.7201	57.7656	100.428	68.9712
TECR	98.367	30.2079	78.3385	68.9711
MRPS16	71.1614	48.8179	86.7703	68.9165
RPS2P46	101.578	64.4622	40.704	68.9148
C20orf27	127.713	48.9446	29.8702	68.8425
SEC61G	49.8624	85.6362	70.9766	68.8251
SEPTIN2	56.3397	74.0761	75.7375	68.7177
PABPC4	71.1362	55.0639	79.4318	68.544
DHX15	64.6222	79.5136	61.3645	68.5001
EIF3J	60.0217	92.9556	50.7046	67.894
CNN3	60.4428	57.3654	85.8615	67.8899
SLC9A3R1	76.7855	86.9271	39.4347	67.7158
YIF1A	130.154	33.611	39.3503	67.7051
COMMD10	60.2876	58.4341	84.1924	67.638
NGDN	72.1898	49.7792	80.5923	67.5204
BZW2	78.1773	62.3572	61.8127	67.4491
BNIP3	76.4435	68.1181	57.7767	67.4461
PSMD2	85.6498	63.1586	52.8632	67.2239
MRPL28	111.872	52.5307	36.3639	66.9222
RPL22L1	41.0324	87.7299	71.8764	66.8796
CLNS1A	47.8	64.4242	88.1558	66.7933
PAFAH1B3	71.6021	68.9189	59.5133	66.6781
MZT1	59.6956	54.1223	85.8498	66.5559
LCMT1	70.5399	49.2651	79.8381	66.5477
DDOST	102.99	14.6984	81.7439	66.4773
EAPP	54.6278	66.8175	77.9368	66.4607
CLPP	95.98	50.0406	53.0884	66.3697
RUVBL2	100.688	43.0456	54.922	66.2186
MRRF	62.7894	67.8531	67.6677	66.1034
SNORA84	85.6414	65.1492	47.129	65.9732
HMGN1	55.735	71.9954	70.1049	65.9451
FAM162A	47.7633	61.7782	87.8251	65.7889
AAMP	138.029	30.7914	28.3724	65.731
SAP30BP	69.0102	46.4654	81.6003	65.692
GATA2	94.0938	47.6776	55.1745	65.6487
LAMP2	56.2146	89.9309	50.608	65.5845
MRPL44	75.2016	59.9467	61.3862	65.5115
RDX	61.944	70.1265	64.0895	65.3867
LAMB1	55.2733	82.6511	58.0982	65.3409
CORO1C	58.5796	66.5967	70.8329	65.3364
HMGCR	47.3789	92.1352	56.3075	65.2739
ITGB3BP	40.4224	93.2341	62.1329	65.2631
TEX30	84.4845	61.1515	49.8224	65.1528
ENY2	50.2491	80.6498	64.3908	65.0966
TMEM179B	99.5189	32.8073	62.651	64.9924
SSNA1	73.982	64.0359	56.822	64.9466
CENPN	49.9628	60.7924	83.9892	64.9148
SRSF1	60.8368	77.0949	56.6965	64.8761
DPH3	49.7932	73.3001	71.4077	64.8337
RAD21	55.5194	65.2386	73.7228	64.8269
ADH5	52.2297	62.2329	79.8219	64.7615
TMEM69	61.9583	44.5499	87.363	64.6237
UQCR11	65.2882	41.8197	86.6639	64.5906
RHOG	106.046	51.3715	36.0277	64.4817
RP11-115D7.3	118.618	45.7908	28.9388	64.4492
NFU1	43.0707	54.9305	95.096	64.3657
ATPIF1	63.0634	58.9178	71.1082	64.3631
MYLPF	12.6212	32.5249	147.628	64.2581
HDDC2	56.0367	76.9826	59.5022	64.1739
SLC25A11	93.5222	35.3867	63.607	64.172
EXOSC7	61.0933	47.5944	83.6802	64.1226
C19orf43	63.2386	87.7008	41.3172	64.0855
TMA16	47.0434	55.108	90.0573	64.0696
PAPOLA	68.8427	57.2926	65.4696	63.8683
SAE1	92.1275	46.468	52.6311	63.7422
LYN	61.7507	68.5883	60.6768	63.6719
HNRNPM	83.624	65.8636	41.1745	63.554
AHCY	82.7032	56.0077	51.3957	63.3689
FTSJ2	76.6272	45.895	67.5712	63.3645
TMX1	49.9014	73.7961	65.4035	63.0337
RAD51C	66.2548	60.6303	62.2063	63.0305
PTP4A1	55.879	79.7456	53.3973	63.0073
GOT1	63.7804	46.0167	79.2172	63.0048
CAPZB	74.204	52.9611	61.7382	62.9678
PSMD13	80.8655	44.8734	62.9487	62.8959
RNASEH2A	69.7128	46.1503	72.3452	62.7361
C11orf48	67.5218	58.9942	61.6065	62.7075
MCM7	94.0411	42.7821	50.424	62.4157
WDR43	76.8714	41.2518	69.093	62.4054
EEF1A1P5	49.6095	58.1447	79.4506	62.4016
RP11-159C21.4	48.8442	69.3187	68.6226	62.2618
NUDT1	77.2249	47.2989	61.819	62.1143
ERI3	72.133	37.8701	75.9791	61.9941
HSPH1	56.3207	84.9532	44.7075	61.9938
WDR18	115.98	41.1972	28.395	61.8573
HSPA5	72.1533	64.1659	48.7395	61.6862
HNRNPAB	73.9561	48.5025	62.4504	61.6363
CCNI	62.5326	61.3708	60.9546	61.6193
RP11-543P15.1	39.4065	86.1102	59.129	61.5486
TIMM50	76.0187	63.2596	45.3049	61.5277
ZNF706	60.2192	54.5491	69.7382	61.5022
ORMDL1	53.4892	63.7095	66.899	61.3659
REXO2	55.3494	76.8218	51.661	61.2774
ACSL3	39.3625	85.5244	58.6433	61.1767
PRIM1	62.6334	56.0235	64.8727	61.1766
GABARAPL2	55.7182	62.1603	65.4312	61.1032
PMPCB	58.1595	54.1669	70.8401	61.0555
NOL11	64.0566	53.1985	65.8694	61.0415
RBM47	47.1662	73.925	61.5216	60.871
UMPS	71.9008	37.1195	73.5914	60.8706
GLIPR2	73.1604	48.252	60.9244	60.7789
COMMD8	60.6327	45.3607	76.3049	60.7661
ANXA2P2	64.5461	53.0474	64.4759	60.6898
TSPAN6	45.0572	71.4607	65.2993	60.6057
C6orf62	36.375	44.3093	101.115	60.5997
NSMCE2	58.0902	60.666	63.0422	60.5995
MRPL11	73.5825	62.0542	45.9684	60.5351
SDC4	61.0415	72.1794	48.2766	60.4992
MPZL1	82.0465	56.4281	42.9138	60.4628
TCEAL8	42.9011	61.2164	77.23	60.4492
SRP54	49.65	52.5774	78.9413	60.3896
CCAR1	63.9916	63.3288	53.7656	60.362
DENR	50.6216	79.2739	51.0887	60.3281
PLRG1	45.9152	62.2131	72.8106	60.313
FAM60A	56.4096	42.717	81.7829	60.3031
C7orf73	40.9714	60.3887	78.8407	60.067
SMC3	67.0974	50.2114	62.8397	60.0495
CALU	60.8513	63.3094	55.6693	59.9433
CHMP2A	69.4481	23.9301	86.267	59.8817
RARS2	56.3469	66.0269	57.2556	59.8765
CDH1	61.1284	65.1503	53.223	59.8339
CLTC	55.237	73.4948	49.8283	59.52
PRSS8	151.444	5.96191	20.9288	59.4448
SUCLA2	51.6067	54.0819	72.6132	59.4339
BLOC1S2	53.1966	58.9928	65.4417	59.2104
KIF22	93.5326	38.4873	45.1971	59.0723
SMS	40.7779	75.1865	61.0352	58.9999
ESF1	53.5533	55.8976	67.5226	58.9912
C4orf3	49.5065	51.2865	76.1466	58.9799
CD99	71.4921	32.8962	72.4992	58.9625
TMEM59	64.7372	62.741	49.2829	58.9204
IPO5	46.5088	64.5401	65.5413	58.8634
TUBA1B	103.092	33.4347	39.8988	58.8085
TFG	70.0639	48.6001	57.5723	58.7454
FIBP	71	27.2479	77.8403	58.6961
TARDBP	44.5008	67.9608	63.4543	58.6386
TARS	40.7141	57.2568	77.9161	58.629
COMMD9	72.8007	36.149	66.9023	58.6173
IMMT	45.645	56.7839	73.2869	58.5719
BOLA3	38.3213	70.5895	66.6991	58.5366
FIS1	48.8417	60.4671	66.112	58.4736
RSRC2	55.4531	49.3643	70.4945	58.4373
ATRAID	54.8451	50.2188	70.1377	58.4005
MPHOSPH10	60.3131	41.9754	72.6743	58.321
FAM103A1	41.6214	64.8021	68.533	58.3189
TIMM21	50.3905	53.3027	70.9794	58.2242
STARD7	50.2111	66.7014	57.6706	58.1944
HNRNPD	37.4975	77.2302	59.8421	58.1899
GPATCH4	68.7079	43.2773	62.4209	58.1354
SRRM1	67.6364	53.157	53.6021	58.1319
PARD6B	36.3784	26.7362	111.161	58.092
ELOVL1	121.806	19.7115	32.3859	57.9678
PPIH	46.5544	55.1659	72.0468	57.9224
PCBP1	49.2005	70.1581	54.2368	57.8651
ISCA1	46.2733	45.6696	81.6134	57.8521
CYB5B	49.8212	28.684	94.9915	57.8322
SLC5A6	75.2834	51.7405	46.4025	57.8088
THYN1	57.1525	32.7294	83.5091	57.797
ETF1	55.1741	58.4963	59.6741	57.7815
UQCRB	40.5959	76.9552	55.6686	57.7399
XRCC4	51.0371	57.5272	64.6312	57.7318
PSME3	66.2974	52.7313	53.6053	57.5447
RPUSD3	89.2324	37.9616	45.2466	57.4802
MAGOHB	51.1732	54.8243	66.3249	57.4408
MAD2L1	50.3808	55.3253	66.3442	57.3501
KPNB1	60.5091	58.1232	53.3366	57.3229
TPX2	74.2246	40.3478	57.0198	57.1974
DRAM2	66.44	61.8293	43.2401	57.1698
THOC2	42.3276	82.8327	46.2723	57.1442
SNORD17	99.5648	28.0297	43.8044	57.133
MPV17	60.865	31.942	78.5468	57.1179
BCAT1	43.1069	47.1966	80.9418	57.0818
SSR2	85.7238	39.5615	45.7812	57.0222
TAF11	68.169	57.4366	45.3004	56.9687
C9orf142	94.459	59.5143	16.7255	56.8996
MRPL52	59.455	54.3912	56.6113	56.8192
DDX18	51.5138	48.5927	70.1357	56.7474
LAMA1	50.4958	80.4286	38.9834	56.6359
JKAMP	57.2969	60.7267	51.8546	56.6261
ABHD5	71.7012	48.8786	49.2134	56.5978
CIAPIN1	87.6199	30.3389	51.6721	56.5436
UBA2	53.1107	61.5177	54.7513	56.4599
QARS	63.5017	51.8908	53.8511	56.4145
DDX3X	51.1874	65.3897	52.6239	56.4004
YARS	60.9123	50.4512	57.784	56.3825
DNMT3B	77.1133	34.3583	57.6708	56.3808
BCL2L12	92.9235	46.0995	29.8406	56.2878
CCNB1IP1	54.8454	49.1946	64.6368	56.2256
GTPBP4	61.7761	53.5464	53.3081	56.2102
TAX1BP1	53.4749	44.3301	70.7215	56.1755
RPS15A	48.471	78.0771	41.9085	56.1522
NUP37	41.1411	59.0233	68.0554	56.0733
LMNA	98.8378	34.8042	33.9321	55.858
GLOD4	50.1426	44.4059	72.8986	55.8157
AURKA	64.8229	45.2236	57.3566	55.8011
DCUN1D5	66.4694	60.287	40.4776	55.7447
NIT2	36.1744	56.3215	74.7143	55.7367
RPP30	47.6629	63.4854	55.7011	55.6164
TMEM147	64.0493	67.1934	35.5946	55.6124
ALG3	96.0017	26.3809	44.4164	55.5997
ZFAND6	51.7626	52.5324	62.4037	55.5662
RDH11	47.8694	60.3711	58.332	55.5242
YEATS4	63.1562	41.6525	61.5233	55.444
MAD2L1BP	54.1978	31.5293	80.5213	55.4161
UBB	49.2775	69.2716	47.427	55.3253
RPL9P7	33.9715	54.5163	77.3726	55.2868
TAF1D	52.4945	66.6598	46.5833	55.2458
PTRH2	48.5194	47.9789	69.0389	55.1791
F3	66.4494	80.7254	18.1919	55.1222
NOSIP	85.2565	36.4045	42.6217	54.7609
CTD-2287O16.1	37.6956	72.0915	54.4285	54.7385
CTD-2192J16.15	61.1464	51.7652	51.0199	54.6438
NSRP1	52.5794	46.0806	65.1854	54.6152
VPS26A	48.1441	45.4933	70.1989	54.6121
TDG	58.7629	54.6028	50.407	54.5909
CCDC12	73.5887	24.1648	65.7319	54.4951
NIP7	48.6404	43.5767	71.1757	54.4643
SRPK1	66.366	41.9959	54.9386	54.4335
PSMG3	61.8011	43.5215	57.9613	54.428
TMSB4XP8	49.1191	55.3118	58.7987	54.4099
STX8	40.8837	64.7661	57.5692	54.4063
TRAPPC2L	51.4787	39.5346	72.1258	54.3797
DCAF13	50.5707	46.0381	66.3996	54.3362
RGS10	40.1938	77.6988	44.9237	54.2721
COMMD6	35.488	75.1952	52.089	54.2574
C16orf80	42.6731	59.4572	60.3384	54.1562
RRM1	60.6804	44.2821	57.5019	54.1548
ELOF1	76.3743	34.5145	51.5254	54.1381
STAU1	69.0177	34.6038	58.5977	54.0731
ALAD	55.8301	25.2447	81.1391	54.0713
POLR2I	53.5793	52.8791	55.7065	54.055
RNF114	59.2415	53.4569	48.9861	53.8948
NDUFB5	36.6893	41.6038	83.3192	53.8708
HMGN4	52.0639	35.461	73.555	53.6933
PRPF40A	66.2792	41.0561	53.5409	53.6254
SLC35B1	60.0017	48.8697	51.8251	53.5655
ATP5H	34.5958	62.274	63.6901	53.52
RAP2B	16.7872	47.6703	95.9081	53.4552
DSG2	44.2093	79.3918	36.6297	53.4103
SLC7A2	55.0166	71.9158	33.2724	53.4016
SEC13	58.8568	49.9792	51.3051	53.3804
RPL37	34.4953	67.6487	57.9893	53.3778
PNO1	60.8304	52.1053	46.8364	53.2574
MED21	39.3243	55.0635	65.2114	53.1997
RPS19BP1	86.6155	53.5791	19.2034	53.1326
TFB1M	38.1702	51.4779	69.4384	53.0288
CD164	54.1765	49.3853	55.4684	53.0101
FKBP1A	46.732	41.7394	70.3091	52.9268
KIAA0101	55.6162	48.8962	54.2397	52.9174
LARP1	53.8499	34.8871	69.7921	52.843
COX7B2	37.6432	71.1537	49.6526	52.8165
snoU13	83.9297	46.549	27.7655	52.7481
MLF1IP	46.2382	66.0054	45.8818	52.7085
DYNLT1	36.4988	63.3404	58.1881	52.6758
MRPL43	70.0487	41.1181	46.6844	52.6171
RABEPK	61.7256	32.2073	63.9129	52.6152
LAMC1	41.5228	79.2566	36.9612	52.5802
CDC42SE2	27.1104	60.7654	69.5932	52.4897
ASNSD1	46.3851	50.2207	60.8268	52.4775
UBE2B	30.0947	56.9847	70.3455	52.4749
ACAT1	59.0543	43.3882	54.895	52.4458
FTLP3	71.9554	47.4816	37.8405	52.4258
SDAD1	59.1704	38.5417	59.3364	52.3495
TPI1P1	78.8046	35.5836	42.5713	52.3198
RAB18	46.3129	42.6089	67.8244	52.2488
SNX24	33.801	36.6188	86.1945	52.2048
TMEM70	55.1198	69.5019	31.8572	52.1596
VCP	67.1656	43.463	45.8189	52.1492
PPCS	58.4867	45.7266	52.1862	52.1332
RPP40	47.6597	44.2104	64.404	52.0913
C19orf70	61.9885	49.3844	44.6414	52.0048
ABCE1	53.5381	47.5855	54.7125	51.9454
CTPS1	54.7193	49.4773	51.5326	51.9097
CIB1	64.7723	46.8332	44.1084	51.9046
RAC1	37.2617	77.7337	40.6601	51.8851
ATP6AP2	46.958	61.8779	46.7754	51.8704
SRP72	54.7261	31.2976	69.2637	51.7625
DIMT1	56.5938	56.7958	41.8754	51.755
FUNDC1	43.4925	59.8908	51.525	51.6361
ITM2B	36.8551	88.4055	29.6241	51.6282
DNAJC2	60.3932	55.5754	38.7368	51.5685
ESD	46.8932	45.5893	62.194	51.5588
COX6A1P2	53.5412	35.8127	65.3162	51.5567
PPIL4	45.7624	41.8231	67.0134	51.533
GOLGA7	43.911	37.7885	72.8245	51.508
CHORDC1	45.4622	49.7704	59.25	51.4942
MRPS26	59.62	71.3485	23.4987	51.489
BTF3L4	39.6738	58.2078	56.1609	51.3475
NRBF2	48.3529	44.6513	60.924	51.3094
ACTR6	28.8805	52.186	72.8349	51.3005
IER3IP1	44.9182	59.7158	49.0163	51.2168
FEN1	61.632	41.5127	49.8402	50.995
MYC	62.7649	56.6078	33.3957	50.9228
AIMP2	37.526	36.8757	78.2241	50.8753
MIEN1	46.4935	67.6774	38.4509	50.8739
MCM3	57.2043	45.2792	49.5974	50.6936
SLC1A3	47.5831	81.5922	22.8668	50.6807
TMED10	53.2212	54.3783	44.283	50.6275
FLAD1	71.8013	24.968	54.2358	50.335
REEP1	43.0949	53.9765	53.9242	50.3318
MT-TE	55.9218	41.022	53.938	50.2939
ZMPSTE24	41.8412	52.4872	56.5077	50.2787
AC004824.2	61.3989	65.604	23.6905	50.2311
RP11-347H15.5	85.6438	41.5591	23.1791	50.1273
SETD3	35.8773	41.9292	71.9679	49.9248
RER1	66.3789	47.2714	36.0744	49.9082
SWI5	68.2563	35.7728	45.643	49.8907
CUTC	38.0668	53.946	57.6289	49.8806
TMEM223	59.5418	24.8464	65.2427	49.8769
YAE1D1	36.0671	45.7709	67.6272	49.8217
CSTF2	54.3058	52.5786	42.4439	49.7761
CINP	63.2916	42.1792	43.7015	49.7241
RPL39L	52.8556	53.7159	42.4925	49.688
GYLTL1B	66.176	48.1456	34.5115	49.611
CPVL	47.178	41.5557	59.658	49.4639
DDX56	74.9024	29.8939	43.4067	49.401
ACAA2	63.4852	42.0218	42.6316	49.3795
SAR1A	43.0261	54.8392	49.9574	49.2743
EIF4B	40.8676	42.3355	64.5535	49.2522
DEK	38.3362	61.3222	47.8069	49.1551
ACOT7	70.3395	42.0222	35.0149	49.1255
ARL6IP5	50.6466	45.9705	50.7181	49.1117
TSFM	67.2812	29.4099	50.4534	49.0482
SSBP1	34.6521	54.4805	57.3435	48.8254
PERP	43.5451	56.2171	46.445	48.7358
ACTL6A	49.5734	41.6909	54.6939	48.6527
SAAL1	45.1228	41.4802	59.1602	48.5877
PAIP1	27.4464	57.8279	60.3553	48.5432
CTNNA1	46.3676	39.0487	59.7758	48.3974
HMMR	37.114	68.4125	39.606	48.3775
PRPS2	31.5315	65.4033	48.0846	48.3398
HSPA4	56.4565	33.7016	54.7652	48.3078
PDHB	36.1285	45.886	62.8363	48.2836
ENOPH1	43.5696	60.3044	40.9752	48.2831
SH3BGRL3	61.9188	35.9159	47.0112	48.282
RBPJ	51.6981	42.1713	50.9309	48.2668
GUK1	59.4592	51.4882	33.6585	48.202
HM13	74.949	33.2906	36.167	48.1355
IQGAP2	46.4219	50.2731	47.3209	48.0053
GEMIN2	26.092	47.277	70.5487	47.9726
KHDRBS1	45.6878	45.6342	52.1636	47.8285
TRMT11	44.299	41.5647	57.538	47.8006
PIH1D1	58.2364	30.3851	54.6887	47.7701
WBP11	54.1076	35.6806	53.3558	47.7147
RBM39	57.3785	45.8972	39.0648	47.4468
CTNNAL1	48.527	33.6737	60.0077	47.4028
ACTG2	15.4771	11.3628	115.345	47.3951
TBCB	64.5821	43.883	33.6174	47.3609
LARS	51.1301	38.373	52.5744	47.3592
TMEM11	58.7433	32.5638	50.4333	47.2468
NMRAL1	63.4122	24.6991	53.6021	47.2378
EXOSC9	42.5688	44.8494	54.0108	47.143
TOP1	68.0203	35.6206	37.6668	47.1026
RPS23	45.6515	56.2698	39.3242	47.0818
PTTG1IP	56.8091	42.1103	42.3129	47.0774
CASP6	58.3613	29.853	52.9686	47.061
DCTN6	35.9827	45.2591	59.8938	47.0452
PGRMC1	33.4326	88.8399	18.6552	46.9759
AP1M2	52.855	25.3814	62.6326	46.9563
SF3B1	52.1168	43.2578	45.2391	46.8712
NDUFB1	33.2888	52.6087	54.576	46.8245
ERGIC3	54.2591	26.9154	59.0804	46.7516
STARD10	54.7552	69.5071	15.6065	46.6229
PARP2	59.6255	31.1001	49.1283	46.618
RMND1	32.3592	52.7804	54.6224	46.5874
CMC2	32.5154	46.6664	60.5004	46.5607
SNORD14A	46.4794	68.557	24.5388	46.5251
CCDC23	32.9621	61.4372	45.0967	46.4986
SC5D	28.7178	32.2697	78.4796	46.489
PCBD1	56.9807	29.1699	53.3121	46.4876
IQGAP1	46.7866	64.4343	28.0293	46.4167
MDK	76.199	34.599	28.4092	46.4024
PSMG1	38.2216	65.1137	35.8477	46.3943
CALM3	57.2477	43.6887	38.2337	46.39
RAB31	36.919	38.7763	63.3193	46.3382
RBM25	54.0222	44.1509	40.7836	46.3189
PPP1R2	55.3735	17.6376	65.857	46.2894
EIF2B1	50.5078	47.8776	40.4729	46.2861
PRPF38A	48.801	43.1435	46.9087	46.2844
TSG101	47.4326	41.5439	49.8604	46.279
DHX9	61.2795	37.2479	40.2848	46.2707
RPN1	49.7584	40.636	48.2323	46.2089
METAP1	48.6806	34.5021	55.318	46.1669
TAF13	39.6191	58.2488	40.6324	46.1668
LRR1	38.0069	35.9274	64.4555	46.13
KTN1	47.8622	58.1821	32.3276	46.124
LRP2	46.7014	64.482	27.1689	46.1175
PPP2R5A	24.9129	39.1208	74.1873	46.0737
EXOSC2	51.2265	41.0583	45.8328	46.0392
EMC3	56.7686	39.4811	41.673	45.9742
AK2	40.8474	37.9359	59.0153	45.9328
DLEU1	29.9249	46.615	61.1724	45.9041
TMEM33	30.9183	45.6983	60.9893	45.8687
UBE2A	40.4711	59.5141	37.3084	45.7645
PRKAG1	50.8965	34.2521	52.0203	45.723
CKAP2	37.9301	41.7364	57.4308	45.6991
AC007969.5	54.0432	38.7889	44.1944	45.6755
SKA2	34.9936	47.0094	54.8016	45.6015
EIF1AY	57.7037	0.0550498	79.0116	45.5901
LARP7	42.4318	60.9858	33.3466	45.5881
MPV17L2	68.4886	36.6355	31.5063	45.5435
PSMA1	41.4269	49.6323	45.5642	45.5411
CTTN	44.9374	24.8223	66.8099	45.5232
VMP1	40.8079	35.3272	60.4262	45.5204
CTH	29.5872	39.9611	66.9864	45.5116
DUSP14	62.2177	17.0392	57.2463	45.5011
RPL6P27	39.4556	43.7739	53.0932	45.4409
EXOSC1	47.532	40.9526	47.649	45.3779
LIN28A	51.0152	35.1235	49.9377	45.3588
UBE2E3	32.7774	58.2071	44.8902	45.2916
SNHG16	26.209	29.4513	80.0681	45.2428
TOP2A	44.6216	46.9408	44.1632	45.2419
ZNF121	35.8226	45.6701	54.1824	45.225
HNRNPH3	29.2084	47.6618	58.6706	45.1803
PDRG1	70.4	31.3644	33.434	45.0661
RCL1	55.5139	44.8265	34.8435	45.0613
AATF	50.3069	43.6008	41.0241	44.9773
ACN9	34.8146	45.0628	54.9605	44.946
PROM1	55.2819	47.2591	31.8074	44.7828
TSTA3	78.2651	24.017	32.0643	44.7821
TMED3	76.1054	36.1863	21.8466	44.7128
IGBP1	34.95	62.3571	36.7985	44.7019
VIMP	65.976	35.4299	32.62	44.6753
PLAC8	29.4609	59.7398	44.8098	44.6702
ZNF146	42.4513	44.0272	47.3325	44.6037
GOT2	50.0018	35.4759	48.2778	44.5852
RPA3	24.1347	59.2526	50.2888	44.5587
MEAF6	38.4672	36.2414	58.7366	44.4817
ATG5	40.3553	60.9628	32.0498	44.456
SF3B2	64.9002	30.7339	37.6915	44.4418
TNFRSF12A	90.367	19.588	23.3702	44.4417
VAPA	40.5863	51.0355	41.6881	44.4366
TEAD4	83.71	27.1396	22.1379	44.3292
NEMF	48.1413	37.7231	46.9988	44.2877
RP5-1085F17.3	32.4371	25.8425	74.549	44.2762
PPP2CA	42.8241	49.6146	40.2968	44.2451
PDIA6	64.1884	21.3229	47.1514	44.2209
RFC3	39.2954	41.773	51.5877	44.2187
NCBP2	39.5451	42.4392	50.6718	44.2187
ATP2B1	57.4627	48.787	26.3736	44.2078
RAB9A	25.8568	59.0121	47.7452	44.2047
PPIG	54.6975	43.9592	33.793	44.1499
DHCR24	47.3771	45.5329	39.1852	44.0317
FBXO22	43.6212	28.4101	59.9169	43.9827
TIAL1	41.0184	53.6839	37.2181	43.9735
DGUOK	40.8641	37.7698	52.6685	43.7675
TEFM	38.5797	46.7	45.9561	43.7453
BEX4	31.207	38.8874	60.947	43.6805
IMMP1L	35.7459	52.6225	42.5172	43.6285
FAM192A	40.424	34.5823	55.8616	43.6226
ERAL1	45.6981	35.3496	49.6976	43.5817
LEO1	51.3811	23.2854	56.0397	43.5687
SYNGR2	93.806	12.4055	24.4269	43.5461
MATR3	46.116	39.3037	45.2031	43.5409
TRA2B	37.0358	41.7561	51.7979	43.5299
NAA50	39.7629	42.7004	48.0329	43.4988
PKIB	27.0019	47.1758	56.3088	43.4955
CS	38.8497	45.8799	45.7246	43.4847
MESDC2	48.2317	33.3947	48.7376	43.4547
UTP6	41.8973	42.228	46.2039	43.4431
NAP1L4	70.185	23.9712	36.1181	43.4248
TXNL1	46.1918	34.279	49.7286	43.3998
MRFAP1L1	28.5199	52.5512	48.9378	43.3363
CCDC59	29.5438	51.4694	48.8348	43.2827
WTAP	19.444	54.416	55.978	43.2793
PPP1R14A	67.2449	53.5047	8.99934	43.2497
EI24	53.3104	36.1891	40.2487	43.2494
CDC16	29.8695	53.9773	45.8028	43.2165
EEF1B2P3	25.9933	60.1512	43.3941	43.1795
CRK	49.5331	38.8876	41.0439	43.1549
SDF2L1	83.0827	35.3272	11.0508	43.1536
ARHGAP18	37.8337	39.2915	52.2054	43.1102
NDC80	40.655	35.2657	53.2808	43.0672
COX16	22.3649	56.0162	50.7668	43.0493
PITPNB	42.6939	35.6149	50.8378	43.0489
CDK2AP2	57.7581	43.3583	27.9928	43.0364
RPS3AP5	34.1646	54.8105	40.0349	43.0033
TFAM	41.015	41.0142	46.9765	43.0019
SYNCRIP	44.9796	37.2164	46.7644	42.9868
DUSP11	36.6244	35.4827	56.7917	42.9663
ZCCHC10	33.3884	59.1713	35.7585	42.7727
MELK	37.3549	44.081	46.7208	42.7189
MRPS5	43.6553	38.0657	46.1702	42.6304
PNISR	44.1276	52.1608	31.1523	42.4802
AEBP2	29.9276	32.2338	65.2032	42.4549
DLGAP5	46.7238	37.8692	42.4835	42.3588
PLGRKT	49.6418	24.2963	53.1314	42.3565
IARS	43.8355	37.2821	45.9073	42.3416
ISCU	50.2714	43.3125	33.4352	42.3397
NDUFA10	47.6174	35.9169	43.4722	42.3355
MAK16	35.6146	45.2312	46.1356	42.3271
NUP50	34.4149	38.7017	53.7819	42.2995
SLC39A1	74.7217	14.1497	37.8956	42.2557
SFXN4	46.4115	27.9292	52.0814	42.1407
PPHLN1	45.8254	41.9258	38.3988	42.05
KLF5	41.6538	49.1543	35.3266	42.0449
CYC1	33.8211	49.7566	42.5547	42.0442
LAPTM4A	35.8618	40.5505	49.5416	41.9846
RFK	29.8862	59.8317	36.1838	41.9672
PPIF	37.8644	53.8091	34.0241	41.8992
COMMD2	31.3555	42.615	51.4595	41.81
MCEE	30.7112	35.2398	59.4201	41.7904
BCS1L	54.3917	26.8904	44.0171	41.7664
THOC6	66.3339	12.0498	46.7407	41.7081
EXOSC3	49.6953	38.0306	37.2237	41.6499
RPSAP58	49.5578	42.3008	33.0346	41.6311
TMEM50A	41.1814	38.4961	44.8706	41.516
SPCS2	43.0482	26.8776	54.5687	41.4982
CLIC4	34.003	40.739	49.6596	41.4672
SELRC1	40.5603	15.6894	68.1227	41.4575
ADTRP	20.6242	15.1852	88.2698	41.3597
MARS	41.9566	33.9968	48.0757	41.343
RPL13P12	58.1031	39.6003	26.1789	41.2941
PHAX	44.3268	33.0724	46.3114	41.2369
MAPK1IP1L	37.2852	30.4161	55.6444	41.1152
GPI	48.3253	32.3632	42.4276	41.0387
WSB1	44.1998	35.2912	43.5455	41.0122
NONO	42.122	30.4729	50.4231	41.006
MRPS21	39.3083	45.3675	38.1852	40.9537
NFE2L3	57.344	44.9305	20.5552	40.9432
UBE2G1	20.6423	38.9707	62.8255	40.8129
ITGB1	39.9258	50.0259	32.4776	40.8098
L1TD1	53.5468	28.0649	40.8147	40.8088
C12orf10	32.1153	39.9591	50.3365	40.8036
CALR	79.624	12.5973	30.0974	40.7729
ANLN	36.9857	56.4865	28.7089	40.727
NXT1	62.0129	39.0419	21.1055	40.7201
AIF1L	63.8809	19.5401	38.5853	40.6687
ARL1	30.4967	44.6298	46.8637	40.6634
LZIC	30.0915	50.852	40.945	40.6295
POP4	37.365	31.1269	53.3882	40.6267
FUOM	50.4108	30.1154	41.2546	40.5936
MRPL49	67.4622	18.3176	35.9656	40.5818
FAM76A	22.0303	31.1257	68.3356	40.4972
TUBB4A	26.1255	27.072	68.0514	40.4163
SUMO3	46.1568	21.0667	53.9835	40.4023
ALPPL2	38.0098	70.0463	12.9958	40.3506
SEMA6A	45.1826	42.7405	32.7625	40.2285
UROD	58.4035	12.1908	50.03	40.2081
PARL	44.5801	45.1421	30.7534	40.1586
GYG1	43.2314	40.2276	36.9805	40.1465
MPC1	45.7411	31.9452	42.4339	40.0401
CNIH4	36.0227	30.9344	53.1464	40.0345
FASTKD1	34.1258	43.845	41.9884	39.9864
TUBG1	58.1978	21.801	39.9542	39.9844
COPS8	23.3797	41.6772	54.3986	39.8185
SLC7A8	43.4822	34.1031	41.5177	39.701
MCM4	54.0697	35.905	29.0425	39.6724
B3GNT2	33.9598	44.0925	40.8916	39.648
WDR74	66.1253	33.508	19.2946	39.6427
HADHA	42.514	38.3456	38.0151	39.6249
SDHC	84.1327	12.082	22.6228	39.6125
ZRANB2	40.2804	37.5626	40.9873	39.6101
HEXB	33.9811	59.2233	25.5875	39.5973
IARS2	29.9361	62.6538	26.1798	39.5899
UFM1	38.3465	37.7049	42.7164	39.5893
MRPS18A	51.4257	25.7824	41.5369	39.5817
GTF2H1	36.8531	41.4161	40.4503	39.5732
ACTR10	26.9015	29.6307	62.1636	39.5653
DDX46	53.315	26.9383	38.2601	39.5045
KIF5B	51.6789	33.1044	33.6366	39.4733
MRPS28	28.5031	34.5914	55.2612	39.4519
MRPL10	47.6262	29.758	40.9665	39.4502
HNRNPR	42.8958	33.5216	41.8762	39.4312
ZNF581	59.5201	29.7554	28.9382	39.4046
MECR	54.3169	23.4792	40.2462	39.3475
CERS5	36.6441	29.4608	51.6946	39.2665
OLA1	35.17	37.9132	44.5509	39.2114
DERA	34.9961	38.6005	43.8065	39.1344
FUBP1	39.7773	34.7875	42.7304	39.0984
RALBP1	53.2322	28.01	36.0459	39.096
MRPL4	64.6766	35.7291	16.6861	39.0306
snoU13	37.9086	56.5098	22.5688	38.9957
CENPM	47.766	25.3085	43.8287	38.9677
LRPAP1	81.9148	15.5219	19.2548	38.8972
TRAPPC1	55.1726	23.5763	37.8718	38.8736
EMC2	31.1852	44.2856	41.0818	38.8509
LIAS	41.3243	32.1535	42.9502	38.8093
LGALS1	47.3531	28.112	40.9595	38.8082
XRN2	36.2487	32.9777	47.1937	38.8067
HMGN3	42.2929	39.5482	34.5036	38.7816
LRPPRC	34.8413	40.2764	40.9818	38.6998
SPPL2A	42.0564	38.3699	35.6604	38.6955
G3BP1	30.1526	35.1501	50.7107	38.6712
MIR17HG	42.501	39.4106	34.0948	38.6688
KXD1	62.9704	23.2075	29.7469	38.6416
SPAG7	31.8748	30.7183	53.2916	38.6282
GPBP1	41.6338	24.0659	50.1098	38.6032
RAE1	39.8296	33.245	42.5622	38.5456
ELP5	38.0929	21.3646	56.1127	38.5234
CAPZA2	32.5269	43.7199	39.297	38.5146
RNASEH2B	30.9753	43.3685	40.9797	38.4412
PPP2R3C	36.5392	56.1071	22.644	38.4301
GID8	44.8256	34.2315	36.174	38.4104
NUP62	58.371	24.8923	31.941	38.4015
CHP1	30.6396	24.5733	59.9808	38.3979
SPTSSA	28.9387	37.2138	48.8395	38.3307
COA1	26.0854	42.1727	46.7122	38.3234
PDIA3	61.601	19.1415	34.2251	38.3226
BAG4	12.2646	40.733	61.9268	38.3081
NUPL2	36.5445	36.9344	41.4222	38.3003
NME6	49.2286	24.1555	41.4632	38.2825
RIOK1	45.8163	25.6964	43.2609	38.2579
TBRG4	75.9236	17.6228	21.1681	38.2382
KATNA1	30.4808	38.4291	45.6088	38.1729
TIMM44	57.2274	35.3805	21.7957	38.1345
RBM26	20.284	41.0455	53.0469	38.1254
GOLGA4	56.6746	33.5207	24.1498	38.115
ANKRD10	28.9017	32.9228	52.4517	38.0921
STRN3	16.0183	39.5774	58.5963	38.064
TMEM60	19.7297	54.3211	40.1334	38.0614
MRPS25	41.8914	36.0878	36.2032	38.0608
C1orf131	37.9677	38.851	37.3477	38.0555
NUBP2	73.9384	22.7702	17.3882	38.0323
BCL10	13.5168	45.9625	54.5184	37.9992
ABCF2	47.4499	28.8828	37.6293	37.9874
WRB	27.528	32.6004	53.6246	37.9177
HARS	43.7918	23.6915	46.195	37.8928
RNASEH1	44.2599	27.6839	41.5968	37.8469
SLTM	41.1191	33.988	38.3541	37.8204
MTHFD1	39.2435	34.9928	39.1527	37.7963
PRPF38B	43.4814	36.6148	33.2387	37.7783
SZRD1	62.2652	14.2984	36.6656	37.7431
EIF4A3	60.8006	32.2349	20.1604	37.732
ASF1A	21.4412	30.7659	60.8538	37.687
NUS1	28.6358	46.3138	38.045	37.6649
SCFD1	41.7417	31.0744	39.9898	37.602
CMPK1	25.4269	49.7809	37.5314	37.5798
RNPS1	68.011	20.0803	24.5833	37.5582
NOP2	55.4332	30.0807	27.0802	37.5314
GART	34.4526	35.232	42.7853	37.49
TLK1	9.37586	41.8271	61.0134	37.4055
CCNG1	37.8114	32.9955	41.3595	37.3888
TRIML2	45.9983	34.751	31.336	37.3618
TMTC3	32.2241	37.1551	42.4991	37.2928
NIF3L1	27.7161	34.9344	49.1799	37.2768
RP11-660L16.2	24.9347	41.965	44.8796	37.2598
HDAC1	52.8884	21.821	36.9643	37.2246
HTATIP2	23.3267	42.3989	45.922	37.2159
ILF3	49.441	30.9361	31.077	37.1514
WARS	24.1547	27.1454	60.0437	37.1146
RNH1	79.3831	18.2751	13.6597	37.106
AZIN1	37.0627	34.909	39.1843	37.052
ATP1A1	35.0413	48.5243	27.5159	37.0272
DNAJB1	65.6004	24.1115	21.353	37.0216
TMEM66	28.8341	47.9503	34.2472	37.0105
ZFYVE21	44.4007	31.7173	34.6716	36.9299
TMEM138	43.2051	30.419	37.1337	36.9193
SH2D4A	37.5558	31.0887	42.1095	36.918
BTG3	39.8253	51.0749	19.7595	36.8866
PSME2	41.8037	23.4922	45.307	36.8677
LEPROTL1	36.4706	27.1806	46.9421	36.8644
ECSIT	56.0895	29.4944	24.8422	36.8087
ARPP19	30.1203	35.616	44.5534	36.7632
RRP9	64.6111	27.5284	17.8005	36.6466
GTPBP8	32.2021	27.9292	49.6551	36.5955
HNRNPA3	24.3433	43.7101	41.6486	36.5673
CWC27	31.9151	33.7584	43.74	36.4712
AK4	13.1697	59.367	36.8192	36.452
TMPO	28.6705	40.5939	39.9518	36.4054
MCRS1	59.5752	19.0037	30.5893	36.3894
ATP6V1A	23.2423	43.3085	42.4528	36.3345
MRPS22	25.937	35.1942	47.8455	36.3256
PDCD6	45.4433	44.3642	19.1247	36.3107
LUC7L3	34.3352	39.0246	35.481	36.2803
GNAI3	26.8717	34.5585	47.3387	36.2563
TWF1	30.855	42.2629	35.636	36.2513
ZC3HC1	38.1932	33.7454	36.6927	36.2105
SON	33.4478	41.3791	33.7795	36.2021
UGP2	29.744	45.9944	32.7788	36.1724
NAA15	31.2582	34.2954	42.9601	36.1713
WDR61	29.5364	38.712	40.1044	36.1176
EIF4G1	55.9574	30.8246	21.5548	36.1123
HCCS	37.0042	43.2544	28.0443	36.101
SNAPC5	40.2986	17.0875	50.8321	36.0727
SNRNP27	30.6369	37.2495	40.1543	36.0136
GEMIN6	27.936	48.67	31.4312	36.0124
YRDC	42.141	32.0779	33.8124	36.0105
PITHD1	30.9685	39.4233	37.392	35.9279
IP6K2	36.1186	22.967	48.6947	35.9268
DFFA	44.3846	24.65	38.7409	35.9252
PPP2R1A	60.0801	17.254	30.4119	35.9153
DHCR7	34.7779	39.4349	33.4745	35.8958
RPS10	54.7741	22.7068	30.0466	35.8425
SNORD63	30.5546	49.2707	27.6537	35.8263
CIAO1	48.1974	35.4998	23.6825	35.7932
RNF167	69.031	12.5184	25.7968	35.7821
ZBTB8OS	28.4116	34.1326	44.7062	35.7501
CCNA2	37.9111	33.5193	35.8145	35.7483
TSR2	46.4621	25.0795	35.6517	35.7311
MRPL9	41.1385	39.3573	26.6917	35.7292
CSTF1	31.7617	22.8832	52.3443	35.6631
QPRT	42.486	40.1623	24.2614	35.6365
SDF2	31.8017	39.3823	35.6782	35.6207
EIF3F	43.4841	39.1795	24.1655	35.6097
C8orf59	14.2232	70.1585	22.3666	35.5827
MRPS18C	30.7938	47.2226	28.6638	35.5601
SPINT2	52.1494	27.6462	26.8583	35.5513
TMEM165	30.9247	49.3764	26.3138	35.5383
UTP18	32.1067	45.7794	28.6891	35.5251
RNMTL1	46.3724	17.7544	42.4244	35.5171
ZCCHC17	41.6915	31.6542	33.1071	35.4843
CAPRIN1	30.3012	39.6682	36.2769	35.4154
CDC6	38.4426	40.6729	27.112	35.4092
FKBP4	46.9053	26.8571	32.3155	35.3593
NSL1	30.3605	29.4936	46.1252	35.3265
CASP3	31.6609	26.7758	47.53	35.3222
MFAP1	37.3602	24.5269	44.0298	35.3057
ACYP1	30.7537	59.0102	16.0875	35.2838
MYOF	27.916	41.4288	36.4448	35.2632
TES	28.6333	29.6095	47.5266	35.2565
C1D	14.8209	53.4713	37.3865	35.2262
ZNF622	38.4122	43.8257	23.4272	35.2217
BYSL	46.7752	32.0003	26.8768	35.2174
ANAPC16	32.7008	27.4635	45.4662	35.2102
YME1L1	36.5446	31.2258	37.8126	35.1944
SFT2D1	36.3818	34.9823	34.1878	35.184
APOO	30.7966	39.6816	34.9711	35.1498
SRSF9	27.4563	38.5104	39.4289	35.1319
SRI	37.5635	48.1667	19.627	35.1191
ATF1	39.5346	22.9632	42.8044	35.1008
MED4	36.2212	35.4536	33.5379	35.0709
CHTOP	46.8825	34.0982	24.1071	35.0293
THUMPD1	26.0038	30.6205	48.0814	34.9019
RRP36	31.1157	45.1559	28.2243	34.832
POLE3	41.6546	23.627	39.176	34.8192
C1orf52	26.7204	32.2246	45.2351	34.7267
TUBB6	52.7112	23.5015	27.7836	34.6655
LIMA1	41.2192	39.8612	22.906	34.6621
LSM1	35.422	30.6143	37.8019	34.6127
LAP3	25.0811	33.5944	45.0179	34.5645
GLUD1	24.4417	40.9054	38.2865	34.5445
MRPS30	40.7514	26.4487	36.2905	34.4968
LIN7C	18.6935	38.075	46.7054	34.4913
POLR2C	43.0181	24.7406	35.6146	34.4578
RP11-475C16.1	26.2287	35.9258	41.1041	34.4196
CACYBPP2	31.2467	27.0084	44.9542	34.4031
GSTO1	51.6677	20.1521	31.3185	34.3794
ELOVL5	27.2283	41.3203	34.5693	34.3726
EIF3B	51.8635	24.5562	26.6753	34.365
SYPL1	29.7885	46.1104	27.1008	34.3333
SUPT16H	46.8607	19.5224	36.5916	34.3249
IST1	40.8066	25.9227	36.15	34.2931
SMC4	33.0805	32.1823	37.5863	34.2831
SEC23B	32.4031	36.004	34.3982	34.2684
YES1	33.7349	31.6534	37.4026	34.2636
APTX	36.2035	22.1901	44.3288	34.2408
TM9SF2	25.6361	44.9494	32.0604	34.2153
CLDN7	80.1272	11.8956	10.5529	34.1919
HDHD1	22.0531	53.0148	27.2951	34.121
AKTIP	14.9723	48.5507	38.8207	34.1146
COPS4	24.0763	35.7572	42.468	34.1005
ZNF165	19.5459	23.7149	59.0336	34.0981
DDX49	57.8215	23.7876	20.6496	34.0863
C1GALT1C1	21.5297	40.4323	40.269	34.077
PARP1	38.0956	28.5179	35.6128	34.0754
GLUL	41.168	25.84	35.183	34.0637
MTX2	28.9218	55.2982	17.9393	34.0531
RUVBL1	39.9426	18.3877	43.7572	34.0292
NUP107	40.3927	25.6332	35.9587	33.9949
UPP1	48.9314	30.1286	22.6015	33.8872
ADAM9	22.9242	46.4502	32.2674	33.8806
N6AMT2	25.5655	24.9468	51.0942	33.8688
DNTTIP1	40.2082	36.0475	25.3277	33.8612
UBXN4	45.5023	32.6319	23.3628	33.8323
FAM133B	31.8583	34.0328	35.6029	33.8313
FH	30.7222	28.8667	41.6395	33.7428
MRPS2	50.2687	33.18	17.7725	33.7404
VPS72	34.876	18.8852	47.4391	33.7334
BLMH	42.0384	20.6341	38.4622	33.7116
KIF23	36.1051	30.611	34.3902	33.7021
ALG8	40.2215	31.4835	29.0842	33.5964
SRPRB	39.4906	28.3004	32.8569	33.5493
ADIPOR1	45.1291	24.6506	30.8441	33.5413
ORC5	26.1693	40.9986	33.174	33.4473
SNX17	50.2982	20.4327	29.5737	33.4349
PUS3	37.4845	34.6656	27.9738	33.3746
PEMT	54.9109	19.1452	25.9681	33.3414
GOLPH3	33.2568	28.766	37.9666	33.3298
CTNNB1	13.9692	55.0857	30.8765	33.3104
TM9SF3	27.7978	42.1319	29.8748	33.2682
USP14	27.7454	41.3198	30.6976	33.2543
HILPDA	37.8332	19.4801	42.4073	33.2402
UBA3	27.8007	24.3238	47.4514	33.1919
NRD1	36.9401	34.7632	27.7702	33.1578
ATP6V1H	31.9093	39.7154	27.7131	33.1126
SMAGP	29.2237	39.7968	30.2739	33.0981
GCH1	31.1894	30.9928	37.0195	33.0672
CTNNBL1	38.0823	19.3003	41.7965	33.0597
UNC50	34.6764	30.6381	33.8191	33.0445
UBE2I	67.2124	17.7221	14.1987	33.0444
AC008753.4	27.8984	53.5862	17.5128	32.9991
BCLAF1	33.9501	27.654	36.9861	32.8634
AIFM1	19.9136	43.682	34.9637	32.8531
PFKP	40.2776	24.2203	34.0544	32.8507
RPS3AP26	28.0631	41.3348	29.1322	32.8434
COPS2	30.7524	34.8926	32.8091	32.818
TRIP4	35.5961	32.5973	30.0956	32.763
C2orf47	26.0583	29.7908	42.4254	32.7582
RAB10	32.5049	41.5063	24.226	32.7457
RFC5	45.4583	24.9797	27.7858	32.7413
TWISTNB	39.5115	27.7251	30.9174	32.718
POLB	39.5921	34.0304	24.3061	32.6429
C4BPB	45.2227	39.0034	13.688	32.638
GNPDA1	54.8811	20.4118	22.3487	32.5472
LBR	27.2416	36.3063	33.882	32.4766
AGL	26.0302	41.4196	29.8792	32.443
LMBRD1	36.363	19.3249	41.5702	32.4194
RWDD1	27.9575	38.4651	30.5632	32.3286
TGFBR3	27.1094	43.4863	26.384	32.3266
MLST8	51.6552	20.9933	24.3091	32.3192
NAA38	26.4685	39.1745	31.2339	32.2923
HELLS	42.414	28.7959	25.5465	32.2521
YIF1B	55.4691	14.464	26.71	32.2144
HAT1	26.3139	39.3768	30.9129	32.2012
NMI	39.494	50.7311	6.30483	32.1766
RPS18	27.6007	32.6592	36.2087	32.1562
NUP35	28.5087	31.191	36.4608	32.0535
SNHG12	30.8046	46.6557	18.6101	32.0235
RPAP3	33.2359	32.0535	30.7764	32.0219
USP16	27.0985	34.6443	34.1909	31.9779
RP11-132A1.4	36.8915	46.7041	12.3363	31.9773
ELOVL6	30.7382	37.0813	28.0921	31.9706
RPE	25.3749	28.5343	41.9972	31.9688
PTPN2	26.4861	27.3916	41.9783	31.952
ALKBH7	46.5279	34.5553	14.6822	31.9218
PAFAH1B2	24.5873	23.6846	47.4501	31.9073
SRSF5	32.5557	27.5165	35.4437	31.8386
FRG1B	43.8806	17.964	33.6556	31.8334
TRAPPC3	62.4988	14.5842	18.3617	31.8149
TMEM219	43.3909	34.1139	17.9203	31.8084
RP11-138I1.3	38.3224	42.9442	14.0467	31.7711
PAIP2	23.306	27.4978	44.5042	31.7694
ZFAND1	22.3513	26.0466	46.7403	31.7127
MYH10	32.0305	30.081	32.9731	31.6948
HDLBP	50.7619	13.8884	30.2919	31.6474
PTP4A2	26.0252	43.0191	25.8249	31.6231
C11orf31	35.7751	41.6357	17.4325	31.6144
RABIF	28.0173	28.3361	38.4505	31.6013
CIR1	23.196	28.6272	42.9488	31.5907
GPS1	55.835	23.3557	15.532	31.5742
RSRC1	29.8232	25.253	39.5822	31.5528
MED8	25.686	31.7351	37.2213	31.5474
RBMX2	24.2814	41.812	28.4847	31.526
HN1L	39.457	21.5029	33.5283	31.496
snoU13	24.2723	48.5879	21.6017	31.4873
NOB1	36.0963	18.8221	39.5149	31.4778
ARIH2	37.478	18.6775	38.1595	31.4383
TMEM261	28.0251	33.59	32.6775	31.4309
NMD3	29.2234	26.6465	38.3057	31.3919
PIR	25.0722	37.0466	32.0485	31.3891
GSPT1	25.2064	34.5049	34.3624	31.3579
NOL10	40.1743	23.0854	30.4546	31.2381
MCM10	38.291	26.509	28.671	31.157
AHCYL1	34.0802	29.7389	29.643	31.154
PEF1	41.8622	15.5318	35.9053	31.0998
ECE2	45.6424	20.1383	27.3834	31.0547
TRIM59	14.0127	24.5207	54.5493	31.0276
TMEM161B-AS1	27.8686	32.6342	32.5577	31.0202
AC007318.5	27.9443	30.4874	34.4811	30.9709
CDCA5	50.1243	18.176	24.5475	30.9492
U2AF1	51.0607	22.0774	19.5546	30.8976
PIGH	53.406	16.4347	22.8159	30.8855
SEPTIN7	32.927	25.5292	34.1948	30.8836
MPHOSPH8	33.0545	34.0728	25.513	30.8801
MCM6	33.3382	37.727	21.5489	30.8714
CLDND1	22.751	27.8989	41.9564	30.8688
URM1	58.0716	10.6425	23.8787	30.8643
WDR34	55.6424	17.5765	19.3536	30.8575
PIAS1	33.1033	21.6326	37.7731	30.8363
NUP54	21.1765	35.1914	36.1306	30.8328
TCEB2P2	11.1202	33.4943	47.8452	30.8199
MIS18A	25.2058	37.9603	29.1768	30.781
FXN	26.5888	38.097	27.5945	30.7601
MTIF2	31.3485	28.9318	31.9443	30.7415
RBM22	33.3157	19.4854	39.4102	30.7371
GADD45GIP1	27.015	42.5273	22.5671	30.7031
COX11	33.648	26.6391	31.8094	30.6988
RP11-545E17.3	16.4367	44.3861	31.2544	30.6924
EBAG9	27.8382	34.3826	29.7896	30.6701
C21orf33	34.664	16.0115	41.3291	30.6682
AGPAT5	35.8928	28.8044	27.27	30.6557
THOC1	32.1037	25.147	34.6984	30.6497
ARPC5L	33.7453	41.3239	16.8435	30.6376
SKA3	29.6663	21.5508	40.6792	30.6321
CKB	48.1305	31.6714	11.9431	30.5817
PMVK	53.595	19.3605	18.6392	30.5316
DEF8	43.5302	16.7066	31.332	30.5229
RTFDC1	32.3648	30.292	28.8327	30.4965
DYNC1I2	25.3091	31.1557	34.8749	30.4466
ZDHHC12	56.0334	14.7603	20.5149	30.4362
TAF1B	23.0819	22.6997	45.3963	30.3926
SH3GL3	27.7343	36.9792	26.3834	30.3656
PPM1G	36.6372	19.4759	34.9786	30.3639
UPF3B	27.8499	30.2431	32.9322	30.3418
TCEA1	29.9468	26.682	34.3814	30.3367
RFXANK	40.1345	16.5045	34.3312	30.3234
DDX17	28.4904	36.3759	26.0991	30.3218
RAD51AP1	27.0753	26.6213	37.2654	30.3207
RPL24P4	26.6147	39.105	25.2178	30.3125
RP11-175B9.3	12.3289	46.4636	32.1195	30.304
CPSF3	26.2899	24.0797	40.5286	30.2994
C12orf29	28.6188	25.8154	36.4277	30.2873
FAM118B	37.4109	18.3494	35.066	30.2754
TRNT1	26.229	27.6392	36.8695	30.2459
YTHDF1	31.3023	32.8814	26.5129	30.2322
ENPEP	28.8405	33.6626	27.9925	30.1652
MTFR2	23.9001	24.5818	41.929	30.137
RPL7AP6	35.8242	23.021	31.5625	30.1359
ITGB1BP1	30.5811	32.4909	27.2676	30.1132
ARF5	48.7563	19.1786	22.3789	30.1046
TPM1	23.3788	36.9659	29.9686	30.1045
TRNAU1AP	36.0653	32.0543	22.0845	30.068
DCTN2	40.5404	28.4484	21.1942	30.061
C11orf74	22.4607	42.4857	25.1906	30.0456
C16orf13	35.2577	36.5511	18.328	30.0456
CCDC34	35.3076	29.1978	25.4486	29.9847
CCDC86	61.817	9.42925	18.6671	29.9711
PIN4	25.2002	43.9408	20.6885	29.9431
U2SURP	31.3267	27.6683	30.8287	29.9412
SEPHS1	27.648	34.3276	27.7572	29.9109
MRPL19	22.001	22.9967	44.7163	29.9046
STT3B	25.524	37.1545	26.9231	29.8672
HSD17B12	15.5341	41.2515	32.7045	29.83
MTND4P12	74.2579	9.35492	5.80385	29.8055
MTHFD1L	33.3033	21.1572	34.9258	29.7954
PEX3	19.8229	34.5303	34.9779	29.777
VAMP3	17.3816	41.0254	30.8078	29.7382
BTG1	19.5664	44.7636	24.8371	29.7224
KDELR2	30.9526	38.5972	19.4522	29.6673
KLHDC3	49.3268	16.2494	23.3332	29.6365
HMGB1P5	28.3632	24.631	35.8749	29.6231
TFDP1	19.742	28.4901	40.6111	29.6144
RP11-864N7.2	30.4999	30.5477	27.6883	29.5786
ACTN1	30.8786	21.3686	36.4603	29.5692
CMTM6	26.5947	30.4455	31.6613	29.5671
WDR83OS	32.9747	25.8615	29.8637	29.5666
FAM83D	25.2031	39.9056	23.2895	29.4661
CTBP2	24.0369	42.6669	21.6755	29.4598
UTP14A	36.4458	22.8926	28.9726	29.437
CKAP5	37.8366	21.0344	29.4054	29.4255
GCSHP5	29.1414	42.1623	16.9613	29.4216
CNOT2	28.1797	22.3746	37.7089	29.4211
XPO1	28.3357	33.4181	26.2253	29.3264
COPB1	25.0686	28.3767	34.528	29.3244
POLR2B	34.817	30.0921	22.9925	29.3005
TACC1	34.0488	28.1753	25.6059	29.2767
ANP32A	37.232	20.3448	30.2345	29.2704
H3F3AP4	32.5278	30.9741	24.3029	29.2683
SCO1	34.1958	31.7397	21.8391	29.2582
FBXO5	36.7024	27.883	23.1741	29.2532
EIF4E	25.9485	32.214	29.5613	29.2413
PKP2	30.8062	34.2673	22.6478	29.2404
CCNH	26.7829	30.3445	30.5904	29.2393
EIF2S2P4	22.8362	28.065	36.7822	29.2278
ERGIC2	26.92	32.5234	28.2295	29.2243
LRRC59	48.1943	22.471	17.0032	29.2229
DPM2	36.4323	23.3565	27.8616	29.2168
SLC7A4	57.3774	9.54019	20.6805	29.1993
IPO7	31.2769	22.9066	33.3797	29.1877
PNPT1	28.0515	26.6369	32.8613	29.1832
SLC2A1	32.5844	26.1321	28.8212	29.1792
API5	25.6237	33.6111	28.2903	29.175
NRBP1	52.2152	16.3272	18.8892	29.1439
TFB2M	16.4831	29.1016	41.6987	29.0945
C1orf123	25.7114	19.3962	42.1675	29.0917
IQCB1	21.9265	23.7832	41.5169	29.0755
KIAA1598	30.7191	19.0109	37.4066	29.0455
TSN	30.2566	30.3692	26.3579	28.9945
GLMN	24.0094	28.6077	34.3453	28.9875
MKKS	20.999	27.9278	38.0149	28.9806
NOC3L	34.471	20.9829	31.4769	28.9769
MED6	27.7103	33.3853	25.6461	28.9139
KPNA3	34.2384	26.3628	26.1086	28.9033
COQ10B	25.867	23.9164	36.9189	28.9007
ZMAT2	46.9792	18.666	20.9786	28.8746
GFM1	26.6524	29.2166	30.7217	28.8636
GMPR2	26.9848	21.9295	37.6344	28.8496
TBP	37.258	19.3665	29.8504	28.8249
TPTEP1	27.8022	42.1664	16.4573	28.8086
PBK	14.9949	32.0193	39.3795	28.7979
NUDT21	27.8014	29.3386	29.2407	28.7936
SEH1L	22.8627	29.9591	33.4193	28.747
SUPT4H1	52.0286	16.9816	17.144	28.7181
LAPTM4B	18.2177	53.6512	14.1863	28.6851
AC008753.3	40.368	34.1712	11.4493	28.6628
BIK	50.5335	2.60642	32.8454	28.6617
AKIP1	33.2116	24.838	27.9277	28.6591
ATG3	26.8835	31.9342	27.1369	28.6515
WDR1	40.2725	17.6055	28.0665	28.6482
TACSTD2	21.2242	48.6315	16.0455	28.6337
TM2D2	39.2946	20.0624	26.5051	28.6207
OSTF1	25.6535	27.5033	32.6714	28.6094
ARL8B	33.4227	27.3546	25.044	28.6071
TRIP13	35.2552	23.1754	27.3734	28.6013
AC004453.8	24.0159	27.2042	34.4655	28.5619
P4HB	55.0757	11.7395	18.8581	28.5578
SFR1	25.8753	25.5439	34.2512	28.5568
EAF2	24.049	34.0072	27.6049	28.5537
AC092669.3	37.0136	36.8819	11.7131	28.5362
COASY	46.8831	22.185	16.4801	28.5161
C14orf142	19.4191	28.8828	37.207	28.503
TSEN15	13.2129	32.4195	39.8756	28.5026
MRPL35	20.6067	28.0536	36.8109	28.4904
CHI3L2	50.222	11.7981	23.4442	28.4881
USP10	28.1105	31.1972	26.0706	28.4594
NQO1	24.9343	33.2668	27.1353	28.4455
ORC3	21.2539	28.1009	35.9633	28.4394
PPIC	26.1596	14.5251	44.5982	28.4276
LYRM5	17.0628	32.0716	36.1266	28.4203
SLC25A17	24.9155	26.9877	33.2454	28.3829
BROX	15.2223	21.7391	48.1816	28.381
CALD1	36.7999	21.713	26.6059	28.3729
WDR77	41.9702	20.5633	22.5536	28.3624
FUCA2	30.7241	29.4222	24.909	28.3518
TIMM22	31.1429	22.6794	31.1421	28.3215
[truncated: 61,637 more rows]

## Sheet: Day 7
Table S1. Bulk RNA-sequencing analysis of TE across human embryo development. RNA-seq data is normalised using the RPKM method.
	Day 7
Gene	Embryo 7	Embryo 8	Embryo 9	Average
MT-CO2	57086.1	19868.1	40651	39201.7
MT-ND4	30431.4	15496.1	24633.9	23520.5
MT-CYB	22472.2	10257.7	20932.5	17887.5
MT-CO3	28100.9	11524.7	11669.5	17098.4
MT-ATP6	19546.9	7987.45	9213.01	12249.1
MT-CO1	3247.08	14736.8	10783.7	9589.2
FTL	4763.74	6520.48	12826.9	8037.04
MT-ND2	12020.6	3425.47	6257.75	7234.62
MT-RNR2	9330.69	5973.61	6335.55	7213.29
MT-ND1	6950.95	3554.2	7469.4	5991.52
MT-ND4L	7084.23	5220.4	3792.75	5365.79
ACTB	3431.03	6205.04	4774.24	4803.43
NPM1	3476.65	3903.9	4496.47	3959.01
RPS6	2716.59	2468.29	4467.86	3217.58
MTATP6P1	4977.43	1914.4	2079.17	2990.33
CTSV	1188.28	1448.99	5444.16	2693.81
RPL21	3430.04	1514.06	3010.33	2651.48
MT-RNR1	2308.54	2286.3	3254.36	2616.4
MT-ND5	2851.5	2692.34	2248.48	2597.44
MT-ATP8	4543.78	2253.76	955.854	2584.46
RPL8	1154.2	1966.09	4489.29	2536.53
PRDX1	1799.2	1682.32	3906.44	2462.65
PTMA	1122.41	3319.8	2779.67	2407.29
RPL5	2270.1	1818.44	2954.94	2347.83
RNA18S5	2314.83	3945.79	391.72	2217.45
RPS13	2785.11	1243.96	2241.85	2090.31
RPL41	4002.83	1125.63	1044.02	2057.5
RPL7	2180.35	1244.28	2254.6	1893.08
RPL19	1858.56	932.946	2783.22	1858.24
TXN	2818.75	1124.88	1594.19	1845.94
RPS3	1208.71	1435.13	2702.39	1782.08
RPS12	3058.45	968.838	1260.86	1762.71
FABP5	2279.51	2482.87	500.348	1754.24
H2AFZ	1368.34	1106.49	2713.18	1729.33
ENO1	840.856	2522.47	1717.66	1693.66
LDHB	1423.48	1566.82	2080.63	1690.31
GAPDH	664.137	2120.77	2220.08	1668.33
SLC25A5	810.344	1782.83	2157.27	1583.48
RPL3	728.429	1899.75	1918.75	1515.64
RPS27A	2412.58	767.964	1302.11	1494.22
RPS11	1816.58	1141.56	1377.65	1445.26
RPL14	1679.83	903.074	1740.5	1441.14
MT-ND6	1485.94	1435.29	1161.56	1360.93
GNB2L1	778.226	1038.27	2192.95	1336.48
RPS8	1348.82	832.475	1778.92	1320.07
RPS27	2433.52	645.301	861.621	1313.48
MT-ND3	2361.99	657.73	835.566	1285.09
HSPA8	1154.06	1889.95	731.135	1258.38
RPLP2	1325.1	899.528	1436.06	1220.23
UQCRH	1363.99	852.684	1413.78	1210.15
NOP10	1561.42	838.662	1187.49	1195.86
S100A11	949.417	939.004	1606.51	1164.98
HIST1H4C	532.174	698.16	2224.26	1151.53
BTF3	1017.84	824.472	1539.18	1127.17
RPL11	1620.05	654.835	1093.53	1122.81
RPL35	1255.2	842.869	1206.3	1101.45
HSP90AA1	1268.64	869.944	1136.28	1091.62
RPS14	1088.14	701.333	1410.82	1066.76
PSMB6	556.412	716.788	1878.73	1050.64
RPLP1	1229.43	755.339	1142.5	1042.42
SRP14	1155.18	669.326	1298.98	1041.16
RPL18A	709.826	709.41	1687.78	1035.67
HSP90AB1	619.654	1307.25	1171.03	1032.64
RPLP0	716.838	975.513	1385.65	1026
PSMB7	672.853	795.948	1580.38	1016.39
TMSB10	1458.74	848.437	721.421	1009.53
RPL13A	742.134	723.293	1509.98	991.801
ATP5B	703.242	1089.63	1151.56	981.477
SET	593.24	2035.75	292.929	973.974
PSMB3	758.778	807.432	1339.14	968.45
RPL29	1062.91	770.794	1044.06	959.254
HSPE1	1444.54	718.879	643.341	935.587
RPS4X	1271.53	478.513	1014.06	921.369
MT-TS1	730.833	1575.8	442.978	916.537
RPS5	849.912	516.239	1300.66	888.935
H3F3B	660.43	949.324	1057.03	888.929
RPL27	1313.89	782.198	567.726	887.937
NDUFS5	1111.8	534.484	904.469	850.252
RPS20	1168.34	523.1	825.289	838.909
PSMA3	932.858	575.148	958.923	822.31
EEF1A1	881.378	790.344	781.772	817.831
ATP5C1	648.618	672.737	1131.7	817.686
CKS2	1160.87	596.058	650.125	802.352
POMP	839.103	539.336	1006.04	794.826
HINT1	829.489	443.072	1005.36	759.306
RPL23	1279.9	594.331	399.599	757.945
PSMB5	409.576	728.066	1118.36	752
CALM2	660.529	909.333	665.814	745.225
YWHAE	475.022	1379.62	366.998	740.547
RAN	687.539	541.958	977.539	735.678
SNRPD2	895.73	544.918	755.36	732.003
RPS3A	1174.52	501.109	519.027	731.553
HSPD1	487.126	1115.13	575.495	725.916
SNX2	470.353	778.406	897.398	715.386
SLIRP	977.023	526.671	629.145	710.946
RPL36	725.829	613.798	784.76	708.129
RPL35A	1030.15	417.035	653.308	700.164
RPL36AL	804.639	484.706	807.631	698.992
TPT1	1214.11	436.461	436.299	695.625
RPL15	525.32	486.502	1052.6	688.142
HIGD1A	591.238	894.589	554.01	679.946
EEF1B2	724.017	564.6	740.574	676.397
DAD1	712.99	443.342	868.923	675.085
ALDOA	343.146	819.087	858.857	673.696
EIF1	422.653	652.229	944.571	673.151
PPIA	835.344	417.951	749.465	667.587
RPL10A	655.776	494.959	801.184	650.64
COX7A2	867.807	492.903	581.762	647.491
MTND2P28	1220.26	386.113	335.736	647.371
DNAJC15	564.905	567.309	808.921	647.045
RPL32	862.704	357.732	675.622	632.019
SLC25A6	257.131	664.138	967.522	629.597
ATP5J	558.042	462.72	865.263	628.675
RPL24	1008.03	363.904	500.995	624.308
RPL4	557.825	657.816	635.709	617.116
RPS21	1013.86	344.045	436.403	598.102
ANXA2	432.359	625.283	721.956	593.2
EIF3E	499.942	590.856	666.526	585.775
MYL12B	453.108	568.043	720.909	580.687
RPS26	861.704	310.3	569.471	580.492
PSMA7	374.359	460.571	892.856	575.929
CAPZA1	422.061	912.504	380.436	571.667
COX6C	928.401	363.094	416.408	569.301
LDHA	446.027	594.561	658.783	566.457
CHCHD2	326.015	265.443	1104.79	565.415
SNRPE	884.886	412.282	391.132	562.767
PARK7	367.266	542.674	777.178	562.373
FAU	495.111	295.061	875.206	555.126
SNRPG	780.789	384.034	475.69	546.838
SF3B14	775.37	426.36	436.239	545.99
KRT8	282.829	238.695	1114.76	545.426
COX6B1	789.798	317.498	526.11	544.468
EIF3I	252.857	630.129	734.886	539.291
DANCR	330.292	403.675	879.121	537.696
PPP1CB	570.658	866.77	165.567	534.332
RPS2	711.912	245.428	636.109	531.15
DPPA3	631.139	577.471	365.367	524.659
USMG5	712.996	400.336	430.948	514.76
CKS1B	557.216	444.386	535.835	512.479
KRT18	336.541	299.626	898.652	511.606
PTN	328.56	388.404	803.9	506.955
TFAP2C	724.785	670.31	124.081	506.392
UFC1	412.594	303.592	792.605	502.93
RPL39	1129.82	213.248	144.854	495.974
RPL6	486.852	338.113	658.435	494.467
ILF2	333.644	570.804	551.794	485.414
CCT8	345.601	509.61	593.413	482.874
TMSB4X	195.508	275.096	977.201	482.602
RPL9	619.375	422.707	393.958	478.68
MT-TC	409.462	657.693	365.147	477.434
S100A10	376.716	346.754	694.441	472.637
ATP6V1G1	346.344	521.33	547.271	471.649
OSTC	487.211	443.543	467.769	466.174
NDUFA4	679.756	305.787	399.04	461.528
PABPC1	574.123	372.156	432.055	459.445
IMPDH2	313.517	494.41	570.212	459.38
SUMO1	308.709	463.551	601.545	457.935
RPL12	546.256	354.746	467.416	456.139
GCM1	588.342	771.233	5.08569	454.887
RPL31	653.355	249.457	458.911	453.908
TALDO1	238.128	628.864	476.943	447.978
GSTP1	234.267	437.73	665.962	445.987
RPS16	534.775	283.661	504.2	440.879
SNRPD1	531.941	343.489	439.16	438.196
FABP3	595.186	296.457	412.799	434.814
MDH1	258.847	554.633	481.199	431.56
RPL34	662.008	263.176	364.51	429.898
GTF2A2	273.455	319.273	683.087	425.271
RPS24	727.267	235.803	303.62	422.23
UQCR10	356.458	303.884	594.363	418.235
PRDX3	263.298	527.21	457.474	415.994
COX5B	301.031	247.836	697.098	415.322
DBI	434.267	224.732	573.245	410.748
NOP58	230.851	508.77	478.539	406.053
PSMA4	300.788	381.459	532.767	405.005
HMGN2	258.782	596.798	346.64	400.74
SNRPC	232.261	386.248	580.633	399.714
PTGES3	476.399	360.407	359.668	398.825
TMA7	613.614	305.663	268.728	396.002
VDAC3	320.068	403.592	459.366	394.342
RPSA	461.686	275.12	438.97	391.925
S100A14	7.54579	287.184	869.112	387.947
PSMB1	222.997	299.612	634.412	385.674
CYCS	336.404	367.033	453.266	385.568
NDUFB9	346.346	256.407	539.086	380.613
STMN1	216.976	393.477	531.091	380.515
ARPC3	328.166	351.004	460.511	379.894
RPS29	676.88	272.061	189.812	379.584
PRDX2	169.73	308.528	660.137	379.465
SRP9	353.774	432.525	343.307	376.535
GHITM	254.419	517.98	355.857	376.085
SNHG5	760.677	290.786	76.2375	375.9
NDUFAB1	207.873	200.717	702.24	370.277
RPL23A	674.826	228.255	205.234	369.438
PCNA	484.487	323.751	296.511	368.25
POLR2K	410.652	342.39	349.056	367.366
S100A6	549.467	172.519	377.443	366.476
PSMD4	172.454	362.59	557.085	364.043
CDC123	158.027	396.564	523.2	359.264
SOX4	360.234	445.376	253.506	353.038
SRSF3	278.128	442.446	334.959	351.844
MT-TN	324.758	534.01	192.01	350.259
ANP32E	215.534	682.192	149.591	349.106
C14orf166	371.085	244.861	431.261	349.069
ATP5J2	483.743	282.59	275.848	347.394
NGFRAP1	98.5686	94.2622	847.404	346.745
CNBP	194.559	524.134	317.919	345.537
CTNNB1	497.815	504.162	33.49	345.156
STRAP	315.714	415.675	294.989	342.126
MYL6	404.58	246.286	372.563	341.143
CA2	76.1977	441.316	503.108	340.207
RPS4Y1	0.0233203	339.57	680.688	340.094
UBA52	495.261	207.829	314.234	339.108
HNRNPH1	444.254	494.64	76.4855	338.46
YWHAZ	294.025	524.986	192.871	337.294
HNRNPA1	332.909	406.095	272.015	337.007
SPCS1	279.32	312.272	414.39	335.327
LSM12	221.889	517.632	264.447	334.656
CBX3	410.188	395.095	198.475	334.586
PLIN2	356.446	453.812	190.582	333.613
EIF3K	240.551	217.704	538.664	332.306
NHP2L1	344.513	244.785	406.774	332.024
PSMB4	306.053	462.416	226.12	331.529
CD24	426.928	226.569	336.459	329.985
ANXA5	231.909	445.831	301.52	326.42
ROMO1	399.907	255.146	323.043	326.032
TRIAP1	207.47	290.227	479.656	325.784
KRT19	158.799	219.055	592.026	323.293
RPS15	234.807	157.318	577.547	323.224
ZNF165	251.09	648.753	62.5545	320.799
PFN1	230.64	179.542	542.302	317.495
CCNB1	283.775	324.577	340.813	316.388
TOMM7	432.673	197.175	317.552	315.8
RHOA	192.053	486.797	267.662	315.504
MRPL47	337.762	241.018	364.791	314.523
RPL26	569.844	187.585	186.05	314.493
PKM	128.261	635.086	178.972	314.106
MORF4L1	324.855	375.432	240.624	313.637
CTSL	302.135	302.961	333.06	312.718
DNAJA1	230.925	400.018	307.182	312.708
COX7C	518.014	173.469	245.829	312.438
ATP6V0E1	184.488	259.978	490.678	311.715
WBP5	258.458	205.911	469.603	311.324
RPL18AP3	213.788	214.086	499.455	309.11
CCT6A	296.585	256.984	364.648	306.072
MALAT1	136.281	205.829	566.343	302.818
TMBIM6	237.983	363.931	305.765	302.56
ECHS1	75.038	224.27	594.9	298.069
C19orf53	248.066	230.027	416	298.031
HMGB2	364.487	262.699	260.137	295.775
EZR	310.454	274.559	298.368	294.46
EIF2S3	154.795	616.3	101.299	290.798
SRSF6	180.805	583.978	100.718	288.5
RP5-857K21.11	541.618	243.461	74.3116	286.464
CCT3	163.531	440.056	254.32	285.969
CACYBP	210.991	296.447	346.389	284.609
EIF3D	192.074	387.505	273.473	284.351
RSL24D1	286.433	305.462	257.11	283.001
SF3B5	282.156	149.532	416.017	282.568
ZFAS1	456.382	144.072	246.475	282.31
FAM136A	149.081	417.832	279.342	282.085
MTND4P12	576.835	259.533	6.86273	281.077
UQCRQ	392.53	211.682	239.009	281.074
PPT1	176.878	476.19	189.26	280.776
ATP5I	465.944	206.469	167.734	280.049
PTS	275.207	192.583	372.338	280.042
PSMC4	188.13	391.573	258.699	279.467
C12orf5	188.009	319.56	328.666	278.745
CCT2	206.163	329.216	294.281	276.553
COX8A	331.822	304.231	187.906	274.653
HNRNPC	223.119	380.518	210.455	271.364
VAMP8	159.235	187.682	462.711	269.876
NDUFA12	184.357	241.819	383.3	269.826
GAS5	343.957	158.472	300.556	267.662
VDAC1	182.738	359.719	248.232	263.563
SDHD	191.248	370.037	229.03	263.438
PTTG1	255.836	166.801	367.173	263.27
SEC61B	217.682	145.692	426.286	263.22
TOMM22	177.604	291.796	318.211	262.537
MRPL51	173.195	203.483	404.031	260.236
RP5-857K21.7	525.884	148.614	105.414	259.971
YBX1	388.939	153.752	234.354	259.015
SLC16A1	334.095	330.625	108.986	257.902
PSMB2	188.389	224.604	354.038	255.677
TCP1	211.704	329.103	223.452	254.753
MYL12A	252.106	240.207	268.238	253.517
CDC42	171.986	490.053	91.8948	251.311
CD63	168.307	324.535	260.033	250.959
ARF4	185.055	323.184	244.516	250.918
PRDX6	258.429	225.76	265.533	249.907
MRPL36	150.131	236.758	362.064	249.651
RPL18	157.43	124.435	466.373	249.413
EIF4G2	317.625	284.588	144.47	248.894
HMGB1	232.382	243.637	264.723	246.914
ATP5F1	194.102	205.509	338.698	246.103
COX6A1	258.145	269.509	207.506	245.054
HNRNPF	168.37	389.54	175.051	244.32
CGA	570.64	158.78	2.41997	243.947
RP11-234A1.1	209.185	177.664	340.444	242.431
EIF2S2	192.326	177.634	355.133	241.698
RPL13	199.212	162.389	361.74	241.114
MMADHC	197.867	262.603	253.766	238.079
BANF1	205.574	237.171	265.732	236.159
NPM1P27	159.865	231.281	316.888	236.011
HNRNPA2B1	183.169	341.091	181.069	235.11
ATP5A1	140.727	294.782	269.611	235.04
ACP1	163.93	224.973	313.156	234.02
STOML2	76.4635	172.63	451.48	233.524
EDF1	182.184	210.196	308.123	233.501
SUMO2	210.41	286.478	202.649	233.179
FAM96B	123.639	157.011	418.398	233.016
SOD1	251.987	144.944	300.476	232.469
TTC1	150.464	213.59	332.318	232.124
VPS29	209.554	193.699	285.304	229.519
CCT5	115.43	278.089	293.191	228.904
MRPL14	141.405	200.799	342.992	228.399
CDK1	285.223	274.43	124.504	228.053
GNL3	144.42	337.267	196.082	225.923
C14orf2	303.009	204.113	169.332	225.485
PEBP1	145.01	215.932	312.456	224.466
EIF5A	315.891	294.53	62.2719	224.231
BCAS2	200.638	208.771	262.589	223.999
EXOSC8	152.542	233.589	285.548	223.893
ERH	179.926	290.964	193.947	221.612
RSL1D1	97.4313	249.303	313.466	220.067
CHMP5	157.674	229.851	271.503	219.676
NACA	215.877	170.443	271.516	219.279
PSMD8	132.435	220.713	302.55	218.566
MRPL33	331.173	193.952	129.939	218.355
DNAJC8	115.855	276.698	261.033	217.862
TMED2	228.832	341.507	82.174	217.504
SERPINB9	269.093	354.863	27.6474	217.201
SLC2A3	148.704	336.651	165.823	217.059
TAGLN2	71.6428	312.135	264.779	216.186
hsa-mir-6723	114.651	431.677	100.159	215.496
SRSF7	163.446	224.288	256.256	214.663
TPM4	215.639	186.113	241.729	214.493
EBNA1BP2	133.233	192.632	314.822	213.562
C6orf62	188.576	383.817	66.3462	212.913
SDHB	116.427	189.7	330.585	212.237
SUN3	214.87	158.762	261.851	211.828
RPL30	355.007	155.658	124.792	211.819
PRDX5	150.87	190.188	292.608	211.222
NCL	97.274	213.851	321.404	210.843
GMNN	169.648	239.77	221.741	210.386
GTSF1	166.283	173.93	290.036	210.083
CNIH1	186.657	261.129	182.009	209.932
NARS	183.698	274.837	169.933	209.489
ARPC2	143.319	241.956	242.204	209.16
NDUFA1	395.709	116.912	114.396	209.005
TPRKB	247.143	156.43	223.205	208.926
C1QBP	314.249	76.6081	233.348	208.068
BZW1	158.399	322.211	141.286	207.299
GJA1	381.44	101.577	137.521	206.846
XRCC6	128.169	268.278	223.739	206.729
SSB	130.888	211.915	275.789	206.197
TRA2A	272.297	285.753	58.792	205.614
MTND1P23	446.842	111.59	56.3974	204.943
NDUFB2	179.511	198.449	233.214	203.724
SNRPD3	214.671	185.379	210.56	203.536
TCEB2	249.111	148.369	212.969	203.483
UBB	89.2122	301.885	218.842	203.313
COX4I1	142.648	182.041	285.064	203.251
EIF3L	153.11	240.754	214.491	202.785
XRCC5	132.348	270.554	204.568	202.49
AP2M1	105.999	282.67	218.313	202.327
SELK	201.346	127.359	277.909	202.205
TRMT112	129.134	199.667	277.301	202.034
VDAC2	135.976	180.862	288.937	201.925
PAPOLA	209.112	319.923	74.8317	201.289
CCDC58	181.925	136.459	279.699	199.361
MRPS7	58.7568	174.882	361.564	198.401
RPS7	248.296	123.504	221.345	197.715
FOLR1	85.0112	280.693	226.891	197.532
RPL37A	322.49	124.453	142.445	196.463
GLO1	153.133	310.211	124.724	196.023
GNG5	182.598	149.105	253.893	195.199
COA6	155.92	128.136	297.269	193.775
ATP1B3	263.649	133.71	178.474	191.944
GDI2	169.896	276.572	128.3	191.589
RPL38	272.121	143.46	157.884	191.155
POLR2L	188.91	108.902	271.646	189.819
RP11-466H18.1	375.435	87.963	103.953	189.117
MRPS23	86.2434	220.784	257.398	188.142
UQCRC1	104.821	195.537	263.843	188.067
GTF3C6	127.262	197.658	239.185	188.035
PGAM1	206.944	191.948	164.134	187.676
RPS28	273.278	112.622	174.923	186.941
MT-TY	134.643	306.498	119.204	186.782
MT-TP	201.395	176.631	182.191	186.739
RP11-10A14.5	178.375	106.112	273.814	186.1
SNRPF	214.652	148.063	195.119	185.945
EMP2	80.2782	93.0935	381.506	184.959
HAUS1	183.788	140.853	229.733	184.791
DPY30	173.122	143.854	236.048	184.341
MT-TL1	239.812	250.051	61.4927	183.785
TBCA	244.562	165.387	139.359	183.103
UBE2L3	162.527	140.193	246.554	183.092
SARS	124.821	272.634	150.157	182.537
EPCAM	320.464	62.4574	163.525	182.149
BUB3	148.399	209.791	188.245	182.145
RPA2	84.4377	257.503	199.984	180.642
CCNC	181.232	217.193	143.142	180.522
MRPL42	137.511	235.697	167.705	180.305
MSMO1	76.7867	342.125	121.477	180.13
C17orf76-AS1	123.087	202.73	212.364	179.394
HSPA9	190.616	189.652	157.552	179.273
TIMM17A	128.644	232.265	176.9	179.27
ATP6V1F	134.83	163.891	236.06	178.26
SNHG6	305.645	86.8233	138.855	177.108
CCDC167	159.736	106.55	265.009	177.099
PCMT1	132.884	182.678	212.106	175.889
SLMO2	116.042	329.396	81.959	175.799
RARS	158.277	203.549	165.101	175.642
RP11-742N3.1	255.182	104.232	166.958	175.457
DNAJA2	143.242	159.824	223.273	175.446
SNRPB	45.1038	139.073	339.831	174.669
EIF2S1	121.956	246.471	154.931	174.453
CANX	245.55	128.013	148.775	174.113
MRPL39	134.042	228.995	158.875	173.971
RPL22	231.472	99.7648	190.503	173.913
DRG1	123.458	187.063	206.058	172.193
OAZ1	75.0186	194.199	247.167	172.128
ATF4	216.634	145.488	154.233	172.118
PSMC2	135.125	158.9	221.56	171.862
RPL13AP5	106.615	102.604	306.163	171.794
RPL27A	234.618	131.463	148.789	171.623
SNX6	135.605	223.368	155.352	171.442
BCCIP	112.022	195.576	201.36	169.653
CTTN	100.563	350.337	56.4499	169.117
PSMD11	95.0716	244.911	166.804	168.929
NOP56	139.015	226.96	138.603	168.193
S100A16	114.588	108.852	279.734	167.725
DNMT3L	62.7926	240.979	198.857	167.543
RPL3P4	108.782	186.806	206.194	167.261
AHSA1	135.668	205.457	158.995	166.707
SAP18	144.921	133.509	220.468	166.3
PSAT1	132.762	231.327	133.682	165.924
RRM2	262.123	140.038	93.9018	165.354
ARL6IP1	208.34	155.39	131.024	164.918
LINC00493	208.398	123.6	162.032	164.677
OST4	238.69	157.005	96.717	164.137
PPID	80.882	259.958	151.197	164.012
PSMD7	127.928	174.63	189.119	163.892
PAICS	147.555	212.673	130.19	163.473
MRPL18	80.9093	185.235	222.837	162.994
POLR2H	125.143	136.814	223.241	161.733
RPN2	114.121	230.018	139.787	161.309
SAR1A	122.907	280.651	78.3498	160.636
SNRPB2	167.994	113.142	199.055	160.064
IFITM3	16.3088	161.428	302.069	159.935
COX5A	155.189	104.362	218.944	159.498
TIMM10	141.469	148.742	187.976	159.395
SERF2	173.191	150.717	153.411	159.106
NDUFA8	121.762	87.6584	267.81	159.077
HMGA1	148.937	181.242	146.787	158.989
APEX1	100.262	182.668	193.801	158.91
YWHAQ	208.801	131.033	134.993	158.275
FDFT1	58.5723	232.893	182.544	158.003
HSP90B1	192.977	75.9611	204.9	157.946
IDI1	192.623	157.42	123.718	157.92
SNHG8	162.49	61.7728	247.54	157.268
HSD3B1	40.8309	193.158	235.227	156.405
PFDN2	121.372	142.242	204.971	156.195
NOP16	99.8765	192.095	175.605	155.859
NAP1L1	181.311	143.557	142.312	155.727
SLC25A3	195.529	98.9121	170.144	154.862
RPL15P3	92.4372	97.9921	274.011	154.814
LAMTOR4	142.952	123.544	196.717	154.404
DPM1	147.316	133.581	179.77	153.556
PSMC6	156.845	145.115	157.522	153.161
AP2S1	73.7227	162.038	223.126	152.962
CFL1	73.2304	178.739	206.695	152.888
ATP6V1E1	88.4337	180.658	188.73	152.607
APRT	70.5069	80.5487	306.527	152.528
RNA28S5	177.7	132.457	145.054	151.737
COPS6	68.0917	151.122	235.738	151.651
LSM5	169.889	117.013	166.459	151.12
PSMC3	68.6122	190.519	194.068	151.066
PHB	46.9452	154.012	252.114	151.024
PFDN1	68.2267	148.998	235.54	150.922
PFDN4	198.21	139.085	114.955	150.75
UBE2T	181.245	127.527	142.07	150.281
STRA13	66.1765	98.0519	286.413	150.214
TIMM8B	150.479	94.3211	205.758	150.186
DAP3	124.777	181.969	142.42	149.722
CAP1	107.844	240.849	100.464	149.719
PA2G4	124.602	168.443	155.349	149.465
NUSAP1	146.114	167.944	133.168	149.075
MRPL15	99.3119	108.206	237.981	148.5
EIF3M	102.596	139.88	202.694	148.39
PPA1	113.018	126.048	206.06	148.375
HNRNPK	141.49	247.747	55.0205	148.086
WTAP	212.19	198.441	32.4644	147.699
FABP5P7	128.818	265.462	46.7667	147.016
IDH1	86.5365	187.841	164.153	146.177
SLC3A2	103.703	168.257	163.978	145.313
RP11-543P15.1	268.037	92.2706	74.5629	144.957
POLR2G	134.308	124.589	174.032	144.31
FXYD4	69.6007	73.3406	289.612	144.184
PSMC5	97.3597	176.82	157.956	144.045
NOLC1	114.404	196.85	120.061	143.772
CCT4	173.094	127.183	131.034	143.77
RP11-51O6.1	200.395	85.6272	143.634	143.219
SNORD99	99.9354	199.327	129.535	142.933
MEA1	78.6396	145.703	204.403	142.915
BASP1	242.929	78.9909	105.213	142.378
BZW2	128.105	208.411	89.2252	141.914
PSMD14	116.871	137.634	169.876	141.461
UBE2N	74.3623	186.609	161.314	140.762
MED10	64.3067	125.581	230.435	140.108
ATP6V0B	87.6701	120.608	211.574	139.951
PDCL3	99.9031	127.187	191.175	139.422
EIF5	103.354	100.024	214.683	139.354
PPIAP22	134.137	102.397	181.224	139.253
DDX21	132.817	165.273	119.137	139.076
PCNP	95.951	200.1	121.069	139.04
TMEM106C	85.3731	147.293	183.965	138.877
CENPW	138.49	104.797	173.144	138.81
SCD	194.222	138.133	83.229	138.528
KARS	115.69	199.75	98.9069	138.116
RPS23P8	204.823	61.2996	147.977	138.033
KNSTRN	81.2829	140.7	190.528	137.504
PSMA5	127.837	127.312	156.598	137.249
C11orf58	101.448	165.783	144.47	137.234
TAF13	132.621	245.38	33.4071	137.136
EEF1E1	165.079	136.956	108.945	136.993
EIF1B	89.6116	110.157	210.765	136.845
ATIC	91.5264	195.99	122.21	136.576
RP11-122C9.1	132.732	86.6	187.579	135.637
TXNDC9	141.048	145.713	117.858	134.873
PDCD10	111.323	152.711	139.255	134.43
COPS3	114.106	175.224	113.572	134.301
DAB2	82.8215	156.342	163.738	134.3
EIF2A	135.689	146.965	118.798	133.817
TIPIN	151.327	143.418	106.66	133.802
YWHAB	87.5206	108.849	205.017	133.796
CTD-2369P2.2	198.817	198.146	3.10854	133.357
UTP11L	92.3843	157.594	150.068	133.349
VRK1	101.362	162.657	133.78	132.6
GPX4	81.6098	68.724	246.869	132.401
PAK1IP1	83.9782	195.031	118.037	132.349
CHP1	90.4928	280.785	25.2373	132.172
TCEB1	148.958	94.368	151.585	131.637
PARD6B	51.6537	308.611	33.9187	131.394
TFRC	190.214	120.799	80.2833	130.432
ZWINT	52.7185	207.816	130.504	130.346
SEC61G	224.068	70.7543	96.1422	130.322
GGCT	73.034	174.969	141.697	129.9
POLR3K	103.477	147.29	138.601	129.789
EIF3H	115.367	123.535	149.91	129.604
TUBB4B	122.719	162.361	103.562	129.547
ANXA3	99.3132	173.388	115.651	129.451
MRPL20	107.1	105.794	175.012	129.302
NDUFB10	46.4755	96.1205	244.294	128.963
TMX1	99.8789	215.626	70.4195	128.641
RNF181	112.862	77.1465	195.218	128.409
UBL5	167.654	98.6738	118.495	128.274
UBE2V2	89.2112	128.849	166.623	128.228
NDUFB3	186.629	108.568	88.9931	128.063
CSE1L	127.728	172.286	83.6984	127.904
SDC4	95.6433	246.522	41.4602	127.875
SEPTIN15	93.5425	147.514	142.338	127.798
COA4	79.5421	149.613	153.679	127.612
NDUFB7	73.9906	78.9694	229.652	127.537
ANP32B	205.626	57.7564	118.833	127.405
MRPL3	115.328	148.713	118.127	127.389
YWHAH	197.58	111.919	72.4069	127.302
CCT7	63.2035	184.987	133.464	127.218
MRFAP1	143.179	158.989	79.4852	127.218
SHFM1	188.513	92.1746	98.8929	126.527
CD53	55.5883	73.9261	247.947	125.821
NDUFB6	93.8834	113.072	169.971	125.642
HRSP12	114.822	78.7449	182.786	125.451
BSG	54.6885	115.241	206.137	125.356
TAF12	93.1353	148.851	133.117	125.034
TMEM167A	127.543	134.486	111.886	124.638
OCIAD1	119.222	135.053	119.433	124.569
DPPA3P2	177.48	138.807	57.0476	124.445
NPC2	117.811	90.3913	165.086	124.429
POP5	77.7992	91.857	203.047	124.235
ST13	112.598	126.02	133.369	123.996
TRMT10C	120.745	139.938	111.087	123.923
F3	138.738	181.694	51.2847	123.906
TXN2	37.5329	154.639	179.506	123.893
RAB11A	109.929	151.648	109.626	123.734
TMX2	89.2546	153.971	127.572	123.599
MAPRE1	94.6521	181.395	94.6709	123.573
LYPLA1	127.632	198.52	44.1964	123.449
SS18L2	155.624	92.5788	121.956	123.386
MAGOH	132.359	120.967	116.327	123.218
MIR519A2	166.749	178.343	23.0822	122.725
PSMD12	102.751	141.084	124.183	122.673
RPL26L1	106.433	79.7999	179.764	121.999
HNRNPDL	95.0659	135.648	134.139	121.618
SELT	77.5432	208.166	79.0125	121.574
DDOST	58.4214	174.432	131.861	121.572
TPM3	103.304	176.823	84.5337	121.553
PPP1CA	25.9325	131.306	207.122	121.453
CSDE1	74.8957	209.655	79.5796	121.377
CALM1	135.298	131.835	96.4527	121.195
SNRPA1	62.1632	72.4557	228.874	121.164
PSMG2	106.425	97.1099	159.755	121.097
RRM1	137.006	163.862	61.3533	120.74
ADK	74.4973	103.184	184.464	120.715
POLR2F	76.4727	74.9417	210.618	120.677
PRR13	50.0651	235.237	76.2575	120.52
PSMC1	123.453	90.5353	147.181	120.39
PDGFA	97.0159	148.096	114.637	119.916
NSA2	161.843	95.7531	101.109	119.569
B4GALT1	151.412	171.593	35.4317	119.479
PTPLAD1	120.166	104.803	132.926	119.298
MPHOSPH6	85.8636	119.973	151.223	119.02
COA3	64.875	75.6067	216.401	118.961
LSM3	137.264	75.0629	144.167	118.831
MRPS15	69.88	102.733	181.732	118.115
MORF4L2	62.4602	195.387	96.3187	118.055
TUFM	61.5567	96.0488	195.336	117.647
MTCH2	72.6416	135.781	142.777	117.066
FAM96A	66.7307	116.882	167.585	117.066
MRPS9	79.0244	126.009	145.955	116.996
IFITM2	90.283	185.457	74.7869	116.842
COX17	136.86	76.4004	135.579	116.28
CTB-63M22.1	86.0377	95.0014	167.679	116.239
EFNA1	48.9361	44.7473	254.06	115.914
TMEM126B	107.59	100.045	139.783	115.806
MRGPRX1	83.7734	255.783	7.85694	115.804
NASP	115.12	116.214	115.985	115.773
RP1-313I6.12	92.1863	238.977	15.8846	115.683
RPL37	222.114	66.7573	57.9691	115.614
EXOSC5	50.0049	89.5266	207.149	115.56
RFC4	94.4306	100.702	151.259	115.464
NAE1	97.1497	121.309	127.048	115.169
ATP6V1D	92.3712	116.037	136.454	114.954
PRMT1	41.4438	131.105	171.609	114.719
KIAA0101	171.823	123.139	48.6265	114.529
MKI67IP	95.2128	141.329	106.962	114.501
C6orf211	63.725	222.333	57.3615	114.473
LAMTOR5	81.9529	105.819	154.621	114.131
AEBP2	72.0136	233.594	35.0855	113.564
TMCO1	105.79	101.095	132.413	113.099
SDCBP	77.0958	115.252	146.669	113.005
MRPS33	105.392	112.893	119.425	112.57
GLRX3	81.1124	131.739	124.677	112.51
HN1	74.0151	66.5568	194.451	111.674
RPS23	206.364	68.8494	59.4099	111.541
MRPL13	111.515	91.5659	130.91	111.33
BRIX1	62.0168	125.191	145.961	111.056
DDX3X	133.85	154.423	43.8759	110.717
SFPQ	173.932	78.787	77.0722	109.93
SCNM1	83.6304	86.231	159.846	109.902
PWP1	64.3378	126.704	137.716	109.586
DNTTIP2	69.2224	133.733	125.179	109.378
RP11-425L10.1	124.543	66.8541	136.644	109.347
POLR1D	128.491	81.6868	116.932	109.037
NDUFB4	116.653	95.606	114.116	108.792
MRPL27	92.633	59.9953	173.6	108.743
PHPT1	50.1358	73.1746	202.609	108.64
TMEM258	175.349	66.3784	83.8833	108.537
UBC	69.7887	176.507	78.5863	108.294
ZFP42	70.8879	211.592	42.0769	108.185
TMEM126A	95.829	88.3929	140.173	108.132
RP11-295G20.2	156.681	77.4896	89.3608	107.844
TXNRD1	123.93	113.736	83.7858	107.151
STIP1	40.0855	199.886	78.8917	106.288
MGST1	91.9354	88.9086	137.6	106.148
EIF1AX	147.277	79.6794	90.5325	105.83
EIF4A2	98.2117	144.618	74.4985	105.776
SMPDL3A	132.156	64.0918	120.916	105.721
PFDN5	127.895	105.678	83.1457	105.573
SBDS	71.3338	159.168	86.1057	105.536
OSER1	90.5457	66.1099	159.009	105.221
COX7A2L	64.8295	122.941	127.138	104.97
ARF1	54.2515	145.59	114.954	104.932
SNW1	53.5356	161.423	99.4818	104.814
CTD-2287O16.1	175.456	74.7344	63.7836	104.658
ARPC1A	57.7905	136.929	118.404	104.375
BRK1	69.2579	117.236	126.221	104.238
CDV3	96.056	137.86	78.7301	104.215
LTV1	73.4709	122.186	116.477	104.045
EMC4	78.954	68.9867	163.594	103.845
VPS26A	55.1451	180.829	75.3913	103.789
LSMD1	127.307	59.4818	124.285	103.691
MGST3	101.986	64.6897	144.307	103.661
NDUFAF2	111.502	68.4534	130.792	103.582
FAM32A	59.2764	118.031	131.171	102.826
NME1	97.3301	119.257	90.8427	102.477
NR6A1	52.4343	228.669	26.0513	102.385
DYNLL1	62.3478	61.1019	182.602	102.017
H3F3A	103.534	67.6376	134.602	101.925
ANAPC11	64.7271	95.395	145.637	101.92
MRPL32	53.6863	81.466	170.442	101.865
PSMD1	86.6874	114.735	104.161	101.861
TIMM13	33.5334	76.5759	194.886	101.665
COX14	85.7807	69.8589	149.106	101.582
COX7B2	123.804	42.6899	137.697	101.397
FBL	143.318	47.4114	112.166	100.965
ACAT2	35.7636	102.509	164.211	100.828
WDR43	112.946	123.758	64.5529	100.419
DDX39A	60.93	124.238	115.378	100.182
MCTS1	114.514	88.9488	96.3524	99.9385
NDUFC1	89.2895	107.957	102.481	99.909
LLPH	84.0039	107.144	108.057	99.735
RP5-1085F17.3	42.624	220.699	35.8549	99.7258
DSTN	76.5495	122.224	99.4684	99.414
ARF6	149.07	127.389	21.0509	99.1698
TIMM23	73.0971	116.007	107.904	99.0026
TARDBP	102.883	131.353	61.6526	98.6296
MTIF3	84.9312	88.5623	122.376	98.6232
FAM60A	83.7076	161.752	50.3614	98.607
HIGD2A	78.3604	77.9149	138.218	98.1644
MTRNR2L1	198.764	95.3987	0.203541	98.122
ATP5O	113.092	103.466	77.514	98.024
RTCB	50.5815	143.354	99.1522	97.696
EEF2	111.584	85.4457	95.8894	97.6399
NAA20	57.1662	127.692	107.034	97.2972
RPS15A	183.218	61.6519	46.8334	97.2345
CNOT7	89.8859	78.1141	123.373	97.1244
CD55	163.103	61.5356	66.6924	97.1104
RPL14P1	99.0662	75.1663	116.345	96.8591
SNX5	117.017	75.0992	98.4244	96.847
ODC1	135.027	85.7007	69.5356	96.7545
LAMTOR2	49.6114	69.6727	170.443	96.5755
FKBP3	78.5945	90.5934	120.475	96.5544
DARS	95.4367	95.5859	98.378	96.4668
SNX3	154.437	44.905	89.8378	96.3932
PDLIM1	98.6138	76.1891	114.315	96.3726
HAVCR1	24.7588	164.12	100.111	96.3297
LAMTOR1	38.6178	95.1828	155.028	96.2763
NTMT1	35.7951	101.32	151.7	96.2719
PSAP	108.735	132.562	47.5028	96.2666
ARPC5	83.5812	126.995	78.1912	96.2558
PAFAH1B2	38.1446	219.96	30.3411	96.1485
RPF1	51.5713	106.043	130.749	96.1211
RANBP1	113.708	51.6872	122.249	95.8814
TARS	92.9286	128.462	63.6513	95.0141
FKBP1A	68.0896	163.949	52.6581	94.8989
TMEM14B	79.3671	119.216	85.0239	94.5358
GATA3	143.415	69.6914	69.9381	94.3481
PSMD13	93.8581	117.235	71.255	94.1162
MTHFD2	79.5588	121.389	81.3183	94.0889
EIF6	66.9101	114.922	99.9014	93.9111
VGLL1	43.7334	126.43	111.084	93.7493
SEC11A	91.3913	75.0237	114.559	93.6581
SLC7A8	101.203	162.186	17.567	93.652
TMEM208	55.438	65.6333	158.713	93.2613
SNHG1	151.615	56.105	71.1388	92.953
SEPTIN2	62.8888	168.016	47.8174	92.9074
SNORD12C	14.3616	11.8381	251.986	92.7285
RAD23A	35.6969	108.255	133.677	92.5432
POLR2E	21.2071	74.2388	181.713	92.3862
YTHDF2	114.917	71.896	89.3792	92.0641
BUD31	98.5399	70.8558	106.428	91.9413
GARS	98.3469	100.319	77.1096	91.9251
ATP5G1	95.0378	76.3303	103.582	91.6502
PPIL1	85.4014	115.113	74.414	91.6428
RPS3AP6	100.675	62.8225	110.651	91.3827
METTL5	61.8878	77.827	134.424	91.3798
ZC3H15	86.4593	80.7191	106.609	91.2624
SRSF2	124.643	77.8595	70.9495	91.1508
NHP2	48.8687	82.3381	141.291	90.8326
TXNDC17	100.872	62.0092	109.442	90.7742
ANAPC13	52.0504	134.905	85.3437	90.7663
DHX15	116.918	86.7782	68.5097	90.7352
APOC1	97.1294	107.958	66.6087	90.5655
ASNSD1	89.2743	100.542	81.0367	90.2844
KIAA0020	74.2272	109.399	87.0991	90.2417
NDUFS4	73.4338	83.9834	111.22	89.5456
BLOC1S2	60.9562	72.6683	134.73	89.4514
STRN3	67.2286	174.731	26.366	89.4418
FAM76A	70.4046	160.504	36.8364	89.2484
NEDD8	85.3977	86.3025	95.7776	89.1592
ADSL	56.1322	117.941	92.7551	88.9429
AURKB	71.2215	107.13	88.2945	88.882
HSBP1	79.3831	72.0307	114.97	88.7946
WSB1	86.9016	130.95	48.0229	88.6247
SYF2	59.9198	61.7546	144.172	88.6156
NDUFA2	111.626	90.9439	63.2675	88.6123
RPF2	82.2557	84.8456	98.5844	88.5619
PCBP1	157.057	63.8903	44.2581	88.4019
AHCY	84.8934	121.835	58.2294	88.3192
SRP54	59.3489	139.452	66.1032	88.3013
PRDX4	20.652	46.1272	197.957	88.2454
CMPK1	92.6493	120.174	51.8509	88.2246
ETFA	79.4159	60.534	123.072	87.6738
PGD	40.9812	170.166	51.8163	87.6544
C19orf48	61.3776	77.2478	123.582	87.4023
MRPL50	72.9954	79.5565	109.564	87.372
AMD1	86.4658	107.688	67.7965	87.3167
TMED4	82.308	150.188	29.0335	87.1766
C12orf45	72.275	65.7676	121.733	86.592
NUDC	81.1378	55.8401	122.659	86.5455
PDHA1	36.0933	100.823	122.486	86.4673
FTLP3	44.0933	58.6656	155.77	86.1762
IK	65.2667	89.3725	102.931	85.8568
ATPIF1	61.5551	59.2962	136.401	85.7508
GTF2B	91.5243	70.0311	95.2498	85.6017
CD164	109.897	102.535	44.213	85.5485
SUB1	103.179	67.3132	85.9861	85.4927
DTYMK	25.8631	69.0989	161.263	85.4082
PPP1CC	136.247	45.8802	73.6182	85.2483
CISD1	84.7557	62.6457	107.63	85.0105
DLD	56.7002	129.966	68.0696	84.9119
HNRNPU	98.7023	112.666	43.3274	84.8987
UQCRC2	62.6699	107.736	84.2057	84.8705
SLC38A2	104.847	79.5363	70.1816	84.8549
GNL2	60.7649	120.36	73.0313	84.7187
ATP5G3	74.0126	78.2313	101.907	84.7171
SRSF1	105.935	97.821	50.0457	84.6004
RAB1A	91.7219	85.7681	76.2764	84.5888
NFE2L3	163.394	58.9963	31.133	84.5076
MRPS12	31.4308	60.1062	160.922	84.1529
RAB7A	60.8524	110.711	80.537	84.0335
MRPL22	63.8461	61.9015	126.107	83.9516
TMEM33	55.4522	158.277	37.637	83.7889
NUTF2	44.3426	136.223	70.5447	83.7034
SRA1	29.7583	57.8134	163.359	83.6437
UBE2D3	84.7691	99.2151	66.6546	83.5463
MCM7	57.7064	130.62	60.9495	83.0921
GTF2F2	89.9601	71.0729	87.7465	82.9265
PCBP2	109.413	81.04	58.1359	82.8629
PSMD6	61.5367	95.7262	90.8349	82.6993
RBM47	115.106	62.0107	70.9781	82.6982
POLR1C	28.8483	117.675	101.146	82.5562
MELK	75.7908	130.722	40.187	82.2332
CHCHD3	53.0197	100.084	93.4579	82.1873
GNAS	105.741	70.8144	68.5803	81.712
HAX1	58.4958	78.2805	108.249	81.6751
BCAT1	103.757	62.1155	78.9896	81.6207
TLK1	37.8208	157.725	48.7819	81.4427
NOL11	64.2842	114.833	64.5318	81.2162
CCNB2	44.965	104.275	94.3533	81.1978
NUP50	124.052	65.7963	53.1212	80.99
ABCE1	83.2192	98.023	61.6592	80.9672
PFN2	67.4883	133.085	42.2755	80.9495
SF3A3	39.2903	123.975	79.4374	80.9009
BNIP3	48.7837	89.6893	103.851	80.7748
ALAS1	144.751	80.9917	16.43	80.7242
CENPN	70.0658	81.8748	89.5556	80.4988
SKP1	59.7184	95.643	85.9504	80.4373
ACYP1	88.5604	68.3696	83.8974	80.2758
THRAP3	40.6849	146.057	52.9993	79.9137
CCNE1	159.107	64.9789	15.5144	79.8666
UBE2C	76.6929	39.637	123.232	79.8539
EMC7	112.325	35.2108	91.9963	79.8442
CDH1	108.504	62.4523	68.558	79.8382
HPRT1	26.172	134.038	79.215	79.8084
RPL28	92.929	44.7306	101.412	79.6906
CLDN6	39.7782	90.2728	108.995	79.6819
GOT1	78.8101	104.439	55.4798	79.5762
MAPK1IP1L	42.8739	155.534	39.8284	79.4121
GOLGA7	82.561	109.153	45.5052	79.0731
POP7	39.4611	63.6471	134.036	79.0481
B2M	94.99	1.35154	140.549	78.9636
NAA50	82.4543	108.536	45.7753	78.9218
RHEB	70.4139	72.2024	94.113	78.9098
TMSB4XP8	42.1214	52.2131	141.968	78.7674
HSPH1	110.897	50.8125	74.0192	78.5762
RBMX	79.6477	107.665	48.1019	78.4717
CSTB	51.6925	48.9043	134.6	78.3991
PLRG1	72.3363	97.8443	64.996	78.3922
ATF1	120.281	68.5	46.2932	78.358
CTNNA1	62.7782	110.239	61.9963	78.338
EIF4E2	25.6501	84.6456	124.332	78.2093
PKIB	74.276	105.184	54.2283	77.8961
ANKRD10	93.8508	98.0308	41.3366	77.7394
MRPL16	40.6031	51.3423	140.733	77.5595
LCP1	112.418	116.578	3.68004	77.559
LYAR	35.864	46.3336	150.371	77.523
ASAH1	66.6983	93.6073	72.0254	77.4437
EAPP	62.2252	45.1423	124.59	77.3192
ATP5E	123.517	55.3097	53.0615	77.2962
S100P	196.565	20.5939	14.6711	77.2768
ZNF121	58.7419	147.511	25.2844	77.1791
PPIL3	76.9933	52.7562	100.992	76.9137
ODAM	70.8334	75.5643	84.2943	76.8973
DCAF13	67.7106	71.5644	91.1214	76.7988
TAX1BP1	44.8243	91.2584	94.2771	76.7866
SQLE	100.22	71.947	58.088	76.7518
UFM1	51.2101	127.811	50.9786	76.6665
RAD51C	72.2656	42.9145	114.486	76.5552
TMEM14C	55.462	129.08	44.831	76.4577
TIMMDC1	28.2465	85.9065	114.851	76.3347
ANXA7	52.3021	127.187	49.1429	76.2105
CFDP1	65.1624	55.1997	107.878	76.0801
ADH5	75.9194	93.1771	58.3193	75.8052
LRRFIP1	48.456	62.7812	115.811	75.6827
SRSF11	99.0136	47.6322	80.3788	75.6749
PSMD2	57.213	101.846	67.554	75.5376
PPA2	57.7034	116.996	51.7397	75.4796
CHCHD1	73.1455	58.2014	94.9444	75.4305
STARD7	71.1579	99.1648	55.8209	75.3812
C11orf73	75.6513	50.6269	99.719	75.3324
ABRACL	43.7947	97.2541	84.7584	75.2691
CDC42SE2	82.2852	113.009	30.3893	75.2278
PROM1	121.739	37.7925	66.1437	75.2251
SLC7A7	40.6715	120.41	64.1435	75.075
GCSH	107.359	64.8988	52.9647	75.0741
CYP19A1	54.0036	164.633	6.33647	74.9911
RHOC	39.6916	90.1705	94.5839	74.8153
RQCD1	46.9365	161.796	15.1309	74.6212
RABGGTB	84.3742	61.0933	78.2341	74.5672
HMGCS1	90.8129	89.8524	43.0099	74.5584
EIF4B	83.7568	61.9757	76.6849	74.1391
HSPA14	54.1369	73.4854	94.6099	74.0774
ATP5H	103.592	70.0147	48.4552	74.0205
LGALS1	84.3238	101.224	35.8456	73.7977
ALYREF	113.978	86.981	19.8617	73.6068
PSMA1	95.843	85.6945	39.2635	73.6003
API5	68.9044	122.833	28.8895	73.5424
EIF3G	20.1554	77.946	122.396	73.4991
GPN3	46.1997	85.1277	89.0773	73.4682
RP11-363E7.4	55.3834	151.952	12.7707	73.3688
LYN	114.811	68.9138	35.9357	73.2203
PHF5A	48.2276	87.8959	82.8113	72.9783
PPM1B	112.077	94.407	12.4321	72.972
CCKBR	79.0575	51.6445	88.1464	72.9494
PTP4A1	95.6893	76.4099	46.2638	72.7877
NUDT5	60.343	51.9274	105.682	72.6508
PTMAP5	34.283	98.2864	84.9828	72.5174
ASNA1	40.0657	71.3173	105.866	72.4162
ABCG2	92.7327	24.1814	100.021	72.3116
RARS2	60.3638	89.7113	66.6041	72.2264
CCNG1	82.1617	94.6428	39.7886	72.1977
CENPK	63.0072	71.9404	81.5386	72.1621
IER3IP1	73.031	79.1079	64.1439	72.0943
ZCRB1	60.3663	66.3177	89.5889	72.091
RP11-175B9.3	134.208	41.8817	40.1601	72.0831
AP3S1	68.2192	45.9193	101.8	71.9793
XBP1	93.3718	56.0491	66.2518	71.8909
HERPUD1	84.2409	53.2782	77.9289	71.816
RAD21	98.9458	48.3374	68.0821	71.7884
NGDN	68.9286	58.2657	88.1394	71.7779
FUBP1	87.7541	87.9937	39.5006	71.7495
ASNS	96.1688	78.4376	40.0527	71.553
LAMP2	51.1244	98.7705	64.5242	71.473
APOA1BP	26.6728	56.1913	131.506	71.4567
GRPEL1	39.7768	86.7927	87.7419	71.4371
YPEL5	70.6497	35.4762	108.146	71.4238
CDC26	64.6701	65.245	84.3118	71.409
ARPC1B	33.9288	68.0684	112.155	71.384
MRPL17	63.4935	49.5491	101.063	71.3684
APLP2	83.7071	45.9953	83.8426	71.1817
CALR	89.5399	77.621	46.1656	71.1088
EIF3A	63.5133	64.3473	85.1586	71.0064
FEN1	60.6009	117.381	34.5219	70.8347
SUCLA2	48.2653	103.411	60.6978	70.7914
ACTR6	62.5334	84.5777	64.2261	70.4457
GPI	48.358	110.152	52.574	70.3615
AURKAIP1	35.543	50.7137	124.342	70.1995
ERP29	45.3425	91.3311	73.6995	70.1244
METAP2	80.5236	64.8946	64.6272	70.0152
OXA1L	42.8323	88.6217	78.0802	69.8447
NMI	29.6627	46.4906	133.27	69.8079
L1TD1	76.0944	89.236	43.6646	69.665
ATP5G2	58.0014	86.9102	63.3836	69.4317
TMEM14A	28.1014	78.3817	101.78	69.421
CLDND1	75.8881	89.4315	42.9047	69.4081
THYN1	49.8314	45.258	113.055	69.3816
SSU72	65.3077	45.7773	96.9283	69.3378
TDG	65.8461	77.6497	63.9633	69.1531
MAD2L1	69.7265	80.4641	56.7919	68.9942
C9orf78	21.354	95.3959	90.1655	68.9718
EIF5B	48.9815	52.196	105.677	68.9515
ENY2	98.9021	41.4188	66.4965	68.9392
EPRS	59.385	88.5483	57.7589	68.5641
VPS25	39.527	70.6219	95.0299	68.3929
CSNK2A2	38.2583	151.54	15.1686	68.3224
TMTC3	54.1524	122.633	27.802	68.1959
IPO5	76.0394	72.3452	56.1217	68.1688
HNRNPD	109.22	45.4713	49.6905	68.1272
DNMT3B	86.5263	64.2454	53.5992	68.1236
NDUFS6	49.081	35.8336	118.721	67.8786
MRPS28	64.8044	61.232	77.2914	67.7759
REXO2	81.4692	58.8048	62.9352	67.7364
SNRNP40	40.3143	77.8168	84.9896	67.7069
NUS1	98.3475	61.1062	43.1652	67.5397
TMEM59	71.2277	52.5728	78.5827	67.4611
PLEKHB2	43.0104	102.301	56.7211	67.3441
RAP2B	56.8454	116.896	28.0411	67.2609
EIF2B3	42.0816	84.9728	74.7045	67.253
NDUFS2	45.62	121.081	35.0505	67.2504
LAPTM4A	31.071	109.477	61.0725	67.207
AKR1A1	28.441	89.5954	83.566	67.2008
THOC7	47.1865	61.7253	92.6226	67.1781
TFG	41.179	73.6963	86.6429	67.1727
LGALS3	55.3215	59.5956	86.5077	67.1416
RFC3	57.3945	93.3402	50.0906	66.9418
RPL9P7	77.3188	76.385	47.0521	66.9186
ETF1	84.5981	55.9157	60.1546	66.8895
COMMD8	46.1614	63.9543	90.4628	66.8595
ZMPSTE24	54.1586	98.3754	47.572	66.702
HSPA5	70.9117	77.1048	51.81	66.6089
ANAPC10	72.8017	40.2933	86.7249	66.6066
SLC38A1	72.0303	59.7982	67.9461	66.5915
RPN1	49.9444	92.1318	57.2139	66.43
TAF11	70.227	61.7482	67.1646	66.3799
NFYB	42.9459	61.0192	94.8721	66.2791
RDX	55.7769	89.1009	53.6521	66.1766
PIH1D1	34.3137	41.5424	122.635	66.1637
ATP6V1A	53.7334	117.223	27.3694	66.1087
DEK	106.777	36.585	54.8467	66.0697
TUBA1C	18.3443	110.275	69.556	66.0586
RPAP3	57.1728	65.7814	74.9773	65.9772
FAM3C	126.671	37.8081	33.3705	65.9498
ITGB1	92.5778	59.5844	45.1554	65.7726
S100A13	95.4933	50.9426	50.8671	65.7677
NABP1	47.1327	135.125	14.8349	65.6977
JTB	70.7502	22.1032	103.921	65.5915
CLTC	83.4711	48.6605	64.2918	65.4745
SSR3	77.2454	56.0249	62.396	65.2221
CASP3	38.8809	98.7762	57.4959	65.051
LINC00998	50.8544	106.934	37.2286	65.0057
PDCD5	57.1274	50.1317	87.716	64.9917
YAE1D1	59.1683	58.5568	77.0714	64.9321
MRPS11	48.3401	54.9423	91.1531	64.8118
PITPNB	33.106	115.225	45.9878	64.7729
RPS18	97.0618	60.2321	36.8163	64.7034
AUP1	23.7898	80.4331	89.3634	64.5288
PMPCB	58.1206	68.449	66.6522	64.4073
DPH3	60.555	66.4927	65.5628	64.2035
LSM7	62.7848	62.7208	66.8283	64.1113
VMP1	47.7781	66.9423	77.5715	64.0973
ADAM9	84.4181	65.8663	41.9056	64.0633
SMC3	44.1182	53.883	93.9913	63.9975
DDX1	52.0073	88.042	51.8121	63.9538
JKAMP	55.7762	79.1792	56.6859	63.8804
DENR	59.2943	59.357	72.4684	63.7066
RBM39	71.7701	68.3681	50.9806	63.7063
UBA2	88.3339	56.9283	45.6993	63.6538
BCL10	60.2614	96.7999	33.5706	63.544
SRM	72.02	32.9558	85.0374	63.3377
LRPPRC	83.1851	45.0705	61.7453	63.3337
XRCC4	59.7176	51.0642	79.0466	63.2761
UQCRB	95.3331	39.0441	54.8422	63.0731
COMMD6	85.4263	31.3784	72.0972	62.9673
CALU	46.4141	77.2662	65.2028	62.961
SKA2	64.7925	76.7409	47.2998	62.9444
HTATIP2	37.2752	36.6465	114.719	62.8803
SHISA5	52.6957	101.4	34.5078	62.868
C14orf1	32.1667	75.4677	80.8825	62.839
REEP1	77.6566	59.9318	50.8773	62.8219
C4orf3	48.4548	76.2458	63.5772	62.7593
FAM103A1	51.7245	68.5369	67.8805	62.7139
C7orf73	55.1105	69.9237	62.9042	62.6461
RP11-864N7.2	116.088	54.3957	17.4515	62.645
C14orf119	64.2558	58.3019	65.348	62.6352
GNAI3	61.8817	72.5614	53.4515	62.6315
RP11-488L18.10	50.4856	113.645	23.5511	62.5606
SMS	29.2402	89.0129	69.3858	62.5463
UQCRFS1	99.1559	27.6825	60.2869	62.3751
MED21	67.2373	46.2785	73.3554	62.2904
OAT	77.1524	68.5243	41.1087	62.2618
SEC22B	53.3308	119.864	13.2461	62.1469
DCTPP1	25.1782	43.2815	117.959	62.1396
SNORA33	52.2043	82.666	51.4758	62.1154
TOR1AIP2	57.8978	107.931	20.1452	61.9913
ALG8	29.6708	86.3225	69.9393	61.9775
LSM10	16.4871	28.0677	141.219	61.9245
AURKA	47.5792	69.9909	68.169	61.913
BRMS1	42.0736	60.0724	83.5871	61.911
MZT1	66.8229	70.3919	48.421	61.8786
GLOD4	38.2609	92.0012	55.2924	61.8515
SLC7A2	95.901	63.4524	26.1713	61.8416
AZIN1	59.3576	102.703	23.1679	61.7428
ACAA2	105.188	23.4942	56.4182	61.7003
POLR2J	49.9271	40.2443	94.7967	61.656
SUCLG1	44.2615	62.081	78.595	61.6458
ARPC4	67.7258	93.8516	23.0279	61.5351
FAM162A	68.5341	53.5769	62.3413	61.4841
CHCHD4	37.6989	93.1107	53.5235	61.4444
TMEM41B	62.8601	94.3661	27.0744	61.4335
C8orf59	113.134	50.6413	20.4078	61.3943
SF3B1	43.607	62.1884	77.2317	61.009
RPS10	82.5705	56.1193	44.231	60.9736
MRPS35	56.9007	81.1396	44.8799	60.9734
EIF3J	75.2355	47.6554	60.0171	60.9693
MRFAP1L1	53.1111	80.6412	49.1054	60.9526
MRPL37	46.4959	58.0738	78.2834	60.9511
TXNDC12	53.0291	53.207	76.5979	60.9447
RP5-1052M9.1	115.573	60.2049	6.45931	60.7457
ZFAND6	48.1367	58.8124	75.2657	60.7383
RPS27L	53.5782	29.4174	98.8468	60.6141
NUP37	60.0141	65.2142	56.4311	60.5531
SNORD100	21.6234	66.5423	93.4051	60.5236
EIF4EBP1	44.7843	62.1823	74.3391	60.4352
FAM213A	41.7751	89.6931	49.6532	60.3738
RP11-506E9.3	48.4493	132.33	0.180861	60.3202
RAC1	88.2596	34.1973	58.2172	60.2247
FDPS	28.3357	93.8146	58.1947	60.115
LGALS16	145.557	34.4752	0	60.0108
UBXN1	24.2084	41.9808	113.638	59.9423
CPVL	35.5075	57.1308	86.8344	59.8242
MRPS10	27.0003	86.484	65.4013	59.6285
MND1	82.9362	49.6318	46.1961	59.588
SAE1	44.6333	73.8333	60.215	59.5605
SWI5	39.0576	68.1614	71.1449	59.4546
CASP6	23.0803	67.7889	87.4219	59.4304
BROX	29.9386	110.928	36.9813	59.2826
ZRANB2	60.9488	77.9373	38.8947	59.2602
CCDC51	25.5754	70.5092	81.5613	59.2153
CLTA	36.6645	65.668	75.1673	59.1666
PNN	63.2234	45.2547	68.4929	58.9903
LYPLA2	35.6957	49.245	92.0042	58.9816
HMOX2	26.7618	63.1072	86.8502	58.9064
VCP	57.6416	47.3029	71.4028	58.7824
HDAC1	44.8599	98.5797	32.7712	58.7369
DRAM2	52.0315	70.6456	53.3483	58.6751
UBE2A	75.5586	60.4327	39.8092	58.6002
LAMB1	94.223	43.1594	38.3302	58.5709
COMMD10	48.5395	68.1353	58.6351	58.4366
SRSF9	94.2994	36.2325	44.5518	58.3613
MCM3	52.876	69.6185	52.4919	58.3288
RPL6P27	75.8894	40.588	58.2009	58.2261
DEGS1	35.6766	87.4562	51.1119	58.0816
REEP5	53.5834	43.185	77.1847	57.9843
HNRNPH3	66.0893	67.8113	39.9877	57.9628
NDUFAF4	68.1857	46.8163	58.8608	57.9543
C1orf43	53.4538	52.8027	67.5845	57.947
DUSP14	37.4793	66.0699	69.9637	57.8377
SRPK1	46.5123	74.7378	52.156	57.802
RP11-159C21.4	70.6982	37.9754	64.1956	57.6231
ITM2B	109.249	27.6416	35.953	57.6146
MAK16	42.8319	101.003	28.8557	57.5635
NUDT4	80.2228	74.7819	17.6856	57.5634
TUBA1B	19.7462	98.4402	54.3629	57.5164
MIER1	36.8522	116.661	18.9835	57.4988
BTG1	122.776	22.4662	27.0405	57.4276
RAB18	39.7199	88.1079	44.3453	57.391
CLIC4	78.8485	49.1641	43.4882	57.1669
SERBP1	86.1843	47.3135	37.8193	57.1057
CTSB	48.0724	94.4557	28.7044	57.0775
SEC13	39.9321	73.0498	58.1855	57.0558
AAMP	27.2556	55.6962	87.9406	56.9641
HDDC2	53.6825	45.3798	71.6345	56.8989
NQO1	57.8875	54.9225	57.8233	56.8778
SLC5A6	41.5098	99.4565	29.6257	56.864
SLBP	96.8253	38.1572	35.5867	56.8564
NONO	25.9272	114.895	29.7169	56.8464
MYEOV2	47.3536	33.315	89.6559	56.7748
UTP6	40.7831	79.061	50.4303	56.7582
NCBP2	44.0295	83.3045	42.9332	56.7557
ZCCHC10	52.594	69.4651	48.1839	56.7477
ADAM10	71.0889	70.4903	28.5716	56.7169
MRPL44	43.0206	53.1615	73.9274	56.7031
UBE2G1	55.9955	57.1068	56.866	56.6561
MCEE	58.3178	26.9698	84.6433	56.6436
RAE1	47.7511	67.9921	54.172	56.6384
JAGN1	38.3244	39.3306	92.1396	56.5982
TOMM20	59.7788	42.3674	67.5892	56.5785
OTUB1	39.9426	75.9867	53.7939	56.5744
CYB5B	27.9609	102.603	39.1561	56.5732
CORO1C	42.5296	81.0493	46.04	56.5396
GTF2H1	36.4339	80.8386	52.2962	56.5229
NDC80	50.5675	58.7913	60.0163	56.4584
UBE2B	56.6671	63.5084	49.1884	56.4546
STX8	42.9628	27.5657	98.813	56.4472
PPIH	57.6161	45.1652	66.1846	56.3219
DDB1	51.0526	82.6782	35.1808	56.3039
MRPS18A	31.6079	82.3424	54.9224	56.2909
NRBF2	44.3993	73.9219	50.5188	56.28
ACAT1	44.6117	73.1631	50.9822	56.2524
MATR3	58.7958	77.065	32.7201	56.1936
CDC20	26.2885	25.7319	116.333	56.1178
TMEM69	26.2031	70.7575	70.9094	55.9567
ACTL6A	40.5026	86.2378	41.1004	55.9469
LRR1	51.3617	79.2145	37.2558	55.944
ITGB3BP	82.1336	44.1112	41.5206	55.9218
TSPYL1	43.3894	107.576	16.7076	55.891
MT-TQ	21.5567	20.4864	125.598	55.8803
STON2	34.9392	103.546	28.9243	55.8033
BTF3L4	66.4246	57.6191	43.3404	55.7947
EEF1D	22.7552	42.6195	101.959	55.778
TRIM59	30.644	117.253	19.3891	55.762
RPP30	49.9665	43.7515	73.4535	55.7238
MED4	56.6818	71.3854	39.0434	55.7036
SSSCA1	25.2902	30.3261	111.422	55.6793
MPHOSPH10	46.1763	60.7382	59.9957	55.6367
IARS	50.3099	71.28	45.2929	55.6276
IMP3	19.5233	50.4973	96.8069	55.6092
METAP1	40.9553	84.4077	41.3919	55.585
FKBP2	22.1717	29.0209	115.384	55.5257
SNHG16	22.3502	105.271	38.9099	55.5104
NIP7	28.7859	80.9709	56.7543	55.5037
UXT	59.3682	50.6759	56.4431	55.4957
FUT8	81.1193	54.78	30.4761	55.4585
PIP4K2A	25.6623	123.316	17.2441	55.4073
UGP2	57.7653	62.3957	45.9247	55.3619
CTSC	54.8092	71.7299	39.4719	55.337
RSRC2	56.3821	36.989	72.522	55.2977
MRPL49	52.4325	83.1691	30.0003	55.2006
TPM1	45.7295	27.3084	92.41	55.1493
ABHD5	37.51	83.4141	44.252	55.0587
RPLP0P6	30.9434	52.7898	81.3305	55.0212
XRN2	42.3936	68.0921	54.403	54.9629
SRP72	36.8283	67.5586	60.3929	54.9266
FARSB	27.2352	90.4414	46.7989	54.8252
AIMP1	50.8276	60.2166	53.3281	54.7907
EXOSC7	41.261	56.8054	65.9697	54.6787
CCDC59	50.9872	46.7369	65.6599	54.4614
IDH3B	26.6007	55.4108	80.8291	54.2802
FTSJ2	19.3676	77.3721	66.0851	54.2749
DGUOK	25.485	62.0732	75.2533	54.2705
MRPS22	39.0557	69.166	54.5094	54.2437
C11orf48	41.5831	56.0226	65.0695	54.2251
SEC23B	32.6189	109.961	19.9366	54.1721
ERRFI1	81.9358	57.4992	22.9135	54.1162
IMMT	31.9846	78.2203	52.1007	54.1018
SEH1L	40.2422	97.7492	24.2925	54.0946
PRPF40A	45.1504	41.9183	74.5365	53.8684
NSRP1	36.8286	54.5659	70.1805	53.8583
HMGN4	32.5198	61.065	67.8043	53.7964
RDH11	49.5074	48.3579	63.3125	53.7259
NUDT15	30.2444	83.3629	47.5643	53.7239
TWF1	66.8518	60.6764	32.89	53.4727
PPP1R2	87.2524	42.7905	30.3749	53.4726
RBM22	39.2043	78.3667	42.4351	53.3353
DDX18	49.0339	48.9842	61.5115	53.1765
CNN3	60.2616	58.5921	40.1402	52.998
CYSTM1	32.0299	59.5505	67.2805	52.9537
PPP4C	22.406	62.6495	73.7099	52.9218
PPP2R5A	112.738	16.4633	29.463	52.888
CCAR1	51.9824	42.9714	63.2993	52.751
ANXA2P2	27.1806	50.347	80.628	52.7185
LCMT1	54.2977	38.5879	65.117	52.6675
SLC9A3R1	60.8042	32.4263	64.5964	52.609
MRPL52	38.1919	49.4455	70.1731	52.6035
BAG4	18.8763	112.244	26.5828	52.5676
COPS2	53.8517	58.7373	44.9368	52.5086
LARS	48.9572	74.0561	34.3336	52.4489
COX16	58.1187	56.944	42.1341	52.3989
COQ10B	37.0932	80.466	39.2982	52.2858
SNHG3	46.6042	62.3123	47.879	52.2652
RAP1GDS1	77.7484	55.2983	23.621	52.2226
RPP40	24.3792	51.7202	80.43	52.1765
SPPL2A	89.0646	43.0663	24.2675	52.1328
UQCR11	51.5857	45.6688	59.0376	52.0974
DCTN6	62.1082	50.8563	43.129	52.0312
ISOC1	45.6966	95.909	14.0074	51.871
LEO1	28.6289	61.5913	65.0497	51.7567
NDUFB1	71.8703	39.8355	42.5694	51.4251
KIAA1598	50.1399	77.3682	26.7666	51.4249
SRRM1	42.8839	60.6252	50.3781	51.2958
MRPS14	39.0233	37.959	76.6414	51.2079
MRPL24	31.386	85.1383	36.8572	51.1272
SDHC	49.6787	52.9761	50.6283	51.0944
CHMP2A	41.8518	49.9067	61.2593	51.006
TIMM21	27.4186	51.0096	74.5227	50.9836
CKAP2	37.6534	75.6585	39.5088	50.9402
HNRNPL	77.2137	69.1948	6.38624	50.9316
NDUFV1	25.7497	49.5451	77.29	50.8616
DHX9	28.7534	76.4844	47.1134	50.7837
PDZD11	26.7565	47.8811	77.6852	50.7743
NAA15	39.961	79.4846	32.8686	50.7714
ZNF146	46.994	69.6816	35.5621	50.7459
MRP63	29.7149	38.9349	83.5253	50.725
ENOPH1	54.9447	63.7875	33.4257	50.7193
CCNI	67.9802	36.1838	47.5151	50.5597
SGPP1	97.823	30.3479	23.4404	50.5371
SLC40A1	85.0214	65.6885	0.801315	50.5037
CIAPIN1	25.2307	87.5896	38.522	50.4474
CMC2	37.8116	52.8055	60.5758	50.3976
ARL8B	66.345	58.9728	25.8502	50.3893
PAIP2	37.159	49.051	64.748	50.3194
SKP2	38.3347	81.8989	30.6366	50.2901
PPIL4	33.0645	67.2181	50.543	50.2752
DNAJC19	49.1409	49.3828	52.2887	50.2708
CHORDC1	49.9837	55.9712	44.7091	50.2213
TEX30	39.7665	38.7999	72.0927	50.2197
STAU1	54.5452	64.8132	31.2054	50.1879
NDUFS3	40.7895	37.5217	72.0529	50.1214
SDAD1	28.8916	72.5196	48.8999	50.1037
KIF22	49.4946	45.6764	55.0705	50.0805
HNRNPAB	66.1698	27.3369	56.6449	50.0505
KHDRBS1	60.3472	42.1893	47.1668	49.9011
MRPS16	20.0229	69.9991	59.4286	49.8169
SH2D4A	31.0958	91.5916	26.6678	49.7851
CTNNAL1	69.4042	34.4506	45.4126	49.7558
UBA3	31.0405	87.6521	30.5423	49.745
RBPJ	39.1587	59.8089	50.0553	49.6743
TGIF1	48.5498	56.1532	44.2145	49.6392
COPZ1	45.0479	67.314	36.4677	49.6099
ARL2	23.1221	32.4312	93.1551	49.5695
TRAPPC2L	42.6474	49.9961	56.0307	49.5581
TIAL1	71.1065	35.9518	41.358	49.4721
TBL1XR1	40.7713	77.6536	29.9178	49.4476
ORMDL1	43.9538	40.4684	63.9093	49.4438
PPP2CA	76.1774	31.7277	40.4107	49.4386
COMMD9	14.9113	63.5171	69.6754	49.3679
PAIP1	48.0233	57.0346	42.9886	49.3488
CRK	55.7677	37.0928	55.1439	49.3348
HAT1	46.4845	48.1718	53.2234	49.2932
C16orf80	29.8642	52.3839	65.4705	49.2395
NDUFA5	37.987	58.5409	51.1412	49.223
EAF2	55.4666	24.6403	67.5037	49.2036
PPP2R3C	53.6946	39.3811	54.5228	49.1995
ALG5	41.1663	60.6223	45.8029	49.1972
TM9SF2	49.6777	61.3107	36.4094	49.1326
ERVW-1	91.8256	19.0475	36.5013	49.1248
MTHFD1	30.2519	72.4125	44.6636	49.1093
ZFAND2A	50.8153	77.5611	18.8953	49.0905
LSM6	31.1308	58.9136	56.8869	48.9771
PTRH2	46.0564	34.1635	66.1962	48.8053
KPNB1	46.9409	50.8687	48.4117	48.7404
SF3B2	26.2071	80.975	39.0171	48.7331
GINS2	23.3172	55.2611	67.5606	48.7129
DYNLRB1	42.4066	27.6351	75.7293	48.5903
NUP54	49.2174	66.5892	29.876	48.5609
PSME3	59.4818	43.9665	42.0225	48.4903
HMGCR	72.1896	45.0848	28.066	48.4468
NSMCE2	38.8116	42.1435	64.3229	48.426
SPTSSA	29.1837	49.0181	66.8377	48.3465
AC004257.3	46.3327	80.4166	18.1784	48.3092
MRPS31	35.0697	51.8237	57.8391	48.2442
UPP1	44.5228	34.3116	65.5474	48.1273
UMPS	21.3764	69.2085	53.7887	48.1245
MRPS18C	65.2066	40.836	38.3291	48.1239
HMGN3	47.4992	22.9566	73.4228	47.9595
SNRNP25	25.4966	26.9895	91.1662	47.8841
MRPS34	23.5271	10.9411	109.038	47.8354
AP1S1	20.3896	76.3164	46.7039	47.8033
SAP30BP	35.7746	47.1958	60.341	47.7705
COX6A1P2	41.4656	27.3084	74.4348	47.7363
TRA2B	56.5504	59.1042	27.5525	47.7357
TMED9	24.6274	58.6518	59.8879	47.7224
HNRNPM	57.2989	41.766	44.0179	47.6943
ZNF706	41.7215	62.5172	38.7983	47.679
PITHD1	71.5166	24.9758	46.5127	47.6684
TRMT11	26.2018	62.1178	54.5909	47.6368
SSBP1	60.2039	38.1221	44.2488	47.5249
RPL7L1	30.5146	61.9535	50.0236	47.4972
SSR2	38.2445	37.9748	66.1511	47.4568
MRPL40	43.949	52.8692	45.476	47.4314
SC5D	55.8475	35.6057	50.8303	47.4278
ITPA	21.9066	25.4283	94.8184	47.3844
SLTM	41.0666	40.6496	60.3923	47.3695
ECH1	24.0488	65.1118	52.9059	47.3555
TES	48.9641	58.2464	34.8459	47.3522
MAD2L1BP	30.1321	43.7547	68.1656	47.3508
TIMM9	39.2713	53.7834	48.9718	47.3422
USP14	64.4591	39.3088	38.2138	47.3272
TFAM	42.794	50.2079	48.7312	47.2443
GOLPH3	70.0149	25.4007	46.0627	47.1594
TFB2M	42.0759	71.4934	27.8925	47.1539
ZNF468	18.3413	107.008	15.7386	47.0294
ORC6	35.8787	45.1783	60.0156	47.0242
WBP11	36.865	60.0954	43.8994	46.9533
PSMD10	27.244	71.4204	41.8811	46.8485
ACADM	38.509	59.8601	42.1076	46.8256
CENPQ	55.9138	40.733	43.8063	46.8177
ATP6AP2	42.8941	69.8699	27.6303	46.7981
GLUL	38.6467	45.8753	55.6931	46.7384
SCFD1	33.6711	61.6341	44.851	46.7188
PABPC4	56.0282	37.8376	46.2222	46.696
HSPA4	52.8935	46.5543	40.6328	46.6935
C19orf10	26.4271	63.5464	50.1009	46.6915
PDRG1	21.0724	42.1435	76.8169	46.6776
TAF1D	59.7208	25.7715	54.3246	46.6056
RPL10	45.1637	33.9984	60.1569	46.4397
HMGN1	72.4899	24.7528	42.0178	46.4202
DSC2	65.1779	53.6663	20.3839	46.4094
RNF7	29.1884	29.2091	80.6608	46.3527
TM9SF3	61.2575	33.4897	44.2727	46.34
MSX2	82.0645	43.9112	12.7918	46.2558
SNAP23	24.0904	78.97	35.6741	46.2448
RALBP1	47.0708	32.5145	59.1483	46.2445
GLMN	34.7196	60.3106	43.6514	46.2272
CDC37	17.5065	51.4999	69.4818	46.1628
GPX1	30.8048	44.497	63.0882	46.13
CTH	44.2648	59.4833	34.575	46.1077
TECR	17.0484	36.7792	84.3476	46.0584
RMND1	26.1816	53.9864	57.5067	45.8915
PPP1R7	20.8669	62.6147	54.027	45.8362
DLGAP5	48.5925	46.9914	41.8389	45.8076
MRPS21	62.9462	23.333	50.7473	45.6755
PERP	75.1177	17.2896	44.4985	45.6353
CAPZA2	36.6582	57.5793	42.4667	45.568
GEMIN2	36.433	47.5399	52.7204	45.5644
VAPA	56.8738	42.8237	36.8091	45.5022
TMPO	60.4069	45.7498	30.2501	45.4689
TRIML2	56.9667	40.4978	38.9253	45.4633
ERGIC3	23.2308	52.6793	60.1546	45.3549
MRPL21	33.4723	44.2109	58.1876	45.2903
SRPRB	42.533	61.2698	31.8122	45.205
RPS19	67.3035	29.7452	38.3725	45.1404
RBX1	67.7464	42.684	24.6013	45.0106
AC061975.1	31.8532	32.31	70.8371	45.0001
ORC5	24.7128	63.6381	46.5874	44.9794
AC007969.5	46.2783	29.6049	59.0413	44.9748
MAGOHB	41.1318	44.3366	49.278	44.9155
IP6K2	27.3286	48.6596	58.6708	44.8863
CTPS1	26.7038	74.3011	33.5404	44.8484
BRDT	33.6278	27.993	72.6061	44.7423
MRPL55	21.2154	18.8061	94.1162	44.7126
LINC00668	36.9275	90.6543	6.52272	44.7015
NMD3	32.7595	87.2883	14.018	44.6886
SMAGP	53.6268	37.7498	42.5792	44.652
PGRMC1	46.5811	19.2965	68.0476	44.6417
TXNL1	23.6127	30.871	79.3857	44.6231
NUP107	32.0575	67.6626	34.1125	44.6109
DNAJC3	38.4509	68.8572	26.3317	44.5466
LARP1	42.4262	51.7607	39.4425	44.5431
OLA1	38.7354	59.2031	35.214	44.3842
QARS	29.0892	63.1466	40.7804	44.3387
TSPAN6	39.1104	32.4768	61.3664	44.3179
TMEM230	42.1326	34.4921	56.2649	44.2965
DYNLT1	49.7708	29.0092	54.0518	44.2772
HEXB	68.0338	24.9191	39.7786	44.2438
GPBP1	52.3463	47.561	32.7697	44.2257
SMIM20	34.3388	33.8049	64.3168	44.1535
MT-TE	50.7217	67.1852	14.4164	44.1078
KATNBL1	69.5612	29.8703	32.7449	44.0588
SEC11C	35.3955	27.1724	69.5155	44.0278
HIST1H2BK	20.8949	42.9144	68.0985	43.9692
TFDP1	74.2551	34.536	23.0516	43.9476
DDX17	63.0725	39.9123	28.7956	43.9268
CCDC23	35.2043	44.9411	51.2183	43.7879
CCDC28A	26.3644	43.2421	61.6571	43.7545
EXOSC1	34.1057	27.5239	69.2244	43.618
EXOSC9	37.1044	41.3618	52.3783	43.6149
DUT	54.3173	44.4597	32.0108	43.5959
YME1L1	60.1498	43.2092	27.3623	43.5738
AC008753.3	46.6139	45.2597	38.8469	43.5735
UBE2E3	40.6678	30.4668	59.4997	43.5448
ICT1	31.7666	23.6761	74.9353	43.4593
ARGLU1	52.966	64.9556	12.4308	43.4508
B3GNT2	68.3669	49.3428	12.5516	43.4204
TPI1P1	17.6106	44.3911	68.1242	43.3753
NDUFB5	26.6044	54.7365	48.7689	43.37
ISCA1	40.8312	47.4598	41.6128	43.3013
ACN9	33.6388	42.4503	53.7973	43.2955
CNDP2	25.7231	76.2645	27.7109	43.2328
SLC1A5	53.9811	35.2414	40.4144	43.2123
CUTC	28.0816	56.5148	44.9465	43.1809
RHOU	57.838	40.1963	31.4707	43.1683
RPSAP58	44.3969	43.8932	41.2018	43.164
SPINT2	35.0855	57.8961	36.26	43.0805
ZWILCH	40.4171	57.394	31.2334	43.0149
SPCS2	25.9265	39.918	63.131	42.9918
TFB1M	13.6136	69.6965	45.3104	42.8735
GART	15.7406	79.4247	33.4144	42.8599
PNISR	32.4333	24.6496	71.4315	42.8381
TIPRL	20.8363	51.839	55.7284	42.8013
NUP85	34.6988	71.34	22.233	42.7573
ESF1	34.8617	40.0992	52.9901	42.6503
RFC5	31.5546	59.7119	36.661	42.6425
SUPT16H	24.1307	63.4761	40.2921	42.633
PRPS2	33.9478	82.9946	10.9121	42.6182
NR2F2	45.0178	52.3298	30.2063	42.518
NDUFS8	17.2573	27.8487	82.4235	42.5098
POLE3	29.4677	54.5262	43.4979	42.4973
SLC29A1	29.2206	86.4916	11.7723	42.4948
RPL22L1	75.2348	31.8481	20.192	42.425
LARP7	36.423	47.3481	43.4896	42.4202
FTH1	24.7624	22.4605	79.982	42.4016
G3BP1	33.4079	68.6066	25.0803	42.3649
CCNB1IP1	37.113	44.8307	45.1043	42.3493
EEF1A1P5	36.4433	44.3814	46.1055	42.3101
PSMG3	24.2633	57.4133	45.1177	42.2647
PPARG	44.3221	61.4808	20.9697	42.2575
LAP3	28.384	42.0863	56.2074	42.2259
CAPZB	26.1359	55.6343	44.8872	42.2191
ANLN	50.408	43.6225	32.5961	42.2089
KLF5	73.9124	25.7925	26.86	42.1883
PKP2	34.635	25.9111	65.7523	42.0995
PIGH	25.2037	40.6595	60.4037	42.089
GTPBP4	22.9997	63.5831	39.5633	42.0487
COMMD2	18.6326	70.0496	37.4557	42.0459
IQGAP1	46.3248	33.1822	46.578	42.0283
MTPAP	17.7777	88.9357	19.3497	42.021
TMEM68	31.1033	59.7629	35.1344	42.0002
TOP1	39.2014	31.4554	55.2912	41.9827
RAB25	19.8645	56.8937	49.1201	41.9594
EIF4E	38.8818	54.86	32.1093	41.9504
IST1	34.3661	64.4696	26.9519	41.9292
CNIH4	30.6838	28.1467	66.7431	41.8579
COPB2	23.2652	62.6651	39.6339	41.8547
SYNCRIP	35.6618	52.295	37.5448	41.8339
FOPNL	25.2962	68.9115	31.2432	41.817
CTD-2031P19.4	74.9003	35.9117	14.6184	41.8101
UROD	19.9758	49.9427	55.2712	41.7299
C14orf142	27.2948	58.4311	39.4555	41.7271
IFNGR1	34.8151	63.0477	27.2898	41.7175
MRPL34	23.8308	38.0946	63.1051	41.6768
TMEM50A	36.5468	30.2371	58.1579	41.6473
POLR2B	28.2624	53.8591	42.7167	41.6127
GABARAPL2	27.7162	32.3396	64.5818	41.5459
GTF3A	58.2652	12.9571	53.3205	41.5142
NRAS	24.3382	76.4436	23.5985	41.4601
ABCF2	27.3949	72.2001	24.6478	41.4142
KTN1	57.5501	23.1279	43.5054	41.3945
CSTF2	17.8297	59.3482	46.9457	41.3746
TRIP4	25.5816	50.3867	47.78	41.2494
UBL7	13.6418	43.8586	66.1404	41.2136
USP10	54.5911	44.683	24.3455	41.2065
AP1M2	12.194	66.2014	45.0093	41.1349
TMED10	28.7886	49.118	45.4343	41.1136
TCEA1	57.757	46.3919	18.8422	40.997
DDX46	28.1006	47.3364	47.5121	40.983
COPB1	31.0362	60.0493	31.7195	40.935
WDR83OS	37.3345	30.7604	54.6747	40.9232
MIR17HG	62.8877	38.4402	21.3441	40.8907
TMA16	25.7404	59.6571	37.1459	40.8478
PPWD1	42.7692	47.4746	32.1892	40.811
CMTM6	49.6319	31.8012	40.943	40.792
FH	39.2056	45.9662	37.1887	40.7868
C21orf33	41.759	57.3997	23.1208	40.7598
UBXN8	36.1896	50.5046	35.4367	40.7103
DIMT1	37.9375	48.2756	35.8527	40.6886
RAD51AP1	38.3987	53.74	29.7591	40.6326
C19orf43	58.3402	37.75	25.7196	40.6032
PFKP	61.8881	42.6914	17.0149	40.5315
NUP160	53.3597	36.4914	31.5396	40.4636
THOC1	35.656	53.0002	32.6113	40.4225
MARS	31.5853	56.1404	33.4205	40.3821
MRTO4	25.0694	56.434	39.6097	40.371
CHMP2B	33.2474	38.9738	48.8761	40.3658
RP11-572P18.1	71.0291	27.992	22.0236	40.3482
KDM1A	43.3364	45.5326	32.0453	40.3048
SFXN1	31.7565	67.7821	21.3412	40.2933
ERI3	25.8247	39.5408	55.4181	40.2612
MT-TT	63.6326	44.6976	12.3314	40.2206
SLC25A39	24.5441	46.9528	49.1514	40.2161
BTG3	44.0817	39.3055	37.2378	40.2084
ATG5	48.9142	27.8467	43.8514	40.2041
SYPL1	57.909	28.3112	34.3686	40.1963
ZC3HC1	15.6486	67.3184	37.557	40.1747
PIN4	87.076	11.6013	21.6169	40.0981
RP11-832N8.1	55.2205	54.9697	10.0915	40.0939
C5orf15	41.0651	55.6832	23.5119	40.0867
LRP2	61.3473	31.285	27.3413	39.9912
EIF2B1	35.0772	54.5296	30.3199	39.9756
RNASEH2A	32.2545	20.9725	66.6521	39.9597
RPA3	54.1768	30.6688	35.0306	39.9587
GPATCH4	13.969	46.0944	59.7853	39.9496
SUMO3	19.6543	79.1793	20.9686	39.9341
NIT2	34.0439	42.2271	43.5286	39.9332
UBXN4	50.1848	26.721	42.8562	39.9207
RABEPK	13.2415	36.037	70.425	39.9011
RP11-475C16.1	52.4918	25.9272	41.2702	39.8964
RP11-347H15.5	9.21444	33.9489	76.489	39.8841
RP11-426L16.8	4.70131	41.9349	72.9807	39.8723
PPHLN1	33.452	39.2482	46.9156	39.8719
RPS2P46	29.6087	20.0901	69.6598	39.7862
MLF1IP	48.178	24.8895	46.2562	39.7746
NAP1L4	19.6948	63.7774	35.5815	39.6846
NPM3	6.66264	19.2216	93.1629	39.6824
EMC3	30.5864	34.6769	53.7633	39.6755
TMEM179B	17.284	51.7009	49.9886	39.6579
RPA1	30.3068	59.4281	29.2232	39.6527
PDIA6	16.5328	66.7821	35.2685	39.5278
GSKIP	27.8294	66.6117	24.1289	39.5234
TRAPPC1	29.007	35.0762	53.8568	39.3134
TOP2A	42.0978	36.7054	38.8703	39.2245
RBM25	28.2332	36.494	52.6894	39.1389
LAMC1	52.0783	34.3227	30.7204	39.0405
CDKN3	33.4763	33.6754	49.9057	39.0191
GATA2	48.9622	29.7896	38.2322	38.9946
IMMP1L	40.4442	23.5008	53.0124	38.9858
PSMG1	41.2414	37.4674	38.0362	38.915
MSH2	51.4459	34.3258	30.9577	38.9098
RFK	44.0281	8.71446	63.9819	38.9081
NOSIP	16.6538	10.1531	89.8252	38.8774
ERGIC2	36.9457	32.4859	47.1991	38.8769
BLMH	34.7014	50.3579	31.5548	38.8714
CAPRIN1	62.1624	33.2388	21.1877	38.863
SPTLC1	23.8772	66.9756	25.5917	38.8148
PABPN1	54.4452	52.6793	9.19659	38.7737
LIN28A	44.708	55.0452	16.527	38.76
PRPF38A	21.5062	49.4231	45.2152	38.7148
RTN4	53.1084	21.4676	41.3639	38.6467
MYCT1	20.7306	11.4052	83.6406	38.5921
EEF1B2P3	38.1535	37.6059	39.7467	38.502
NUDT21	46.315	37.5263	31.5059	38.4491
PTGR1	30.1284	59.0522	25.9918	38.3908
LIN7C	24.98	55.0616	35.0977	38.3798
MYBL2	26.7197	34.8933	53.5078	38.3736
FEZ2	49.9453	43.4092	21.6671	38.3405
TMEM165	73.5885	12.678	28.7051	38.3239
TCF7L2	37.4715	55.667	21.503	38.2139
PPCS	33.2561	42.8732	38.4483	38.1925
PNO1	29.2082	53.9237	31.3895	38.1738
SKA3	23.6354	52.9861	37.811	38.1442
NOP2	26.4661	56.3208	31.4929	38.0932
EAF1	35.968	67.6182	10.6048	38.0637
TAF1B	34.1813	42.373	37.2216	37.9253
PPP2CB	62.7169	23.2146	27.8369	37.9228
AGPAT5	36.8056	47.3856	29.4599	37.8837
ZFAND1	25.2172	46.8088	41.6233	37.8831
RP11-181C21.6	66.9284	34.42	12.2495	37.8659
UTP18	63.7904	14.1294	35.6422	37.854
STS	60.796	38.2917	14.4431	37.8436
PAN3	20.8103	82.1542	10.5533	37.8392
TOB1	6.8266	87.917	18.7636	37.8357
NOL10	24.781	53.9912	34.7287	37.8336
SFXN4	14.7365	68.3324	30.3536	37.8075
SETD3	31.85	45.9068	35.5689	37.7752
IFRD1	57.2513	31.0095	25.0164	37.7591
TUBG1	16.7561	49.9652	46.5063	37.7425
CCNDBP1	30.5106	49.1878	33.4421	37.7135
STT3B	63.3818	23.1759	26.3667	37.6415
MRPL10	27.6512	35.0672	50.2017	37.64
MPHOSPH8	16.6645	21.1961	74.9601	37.6069
CLDN7	33.1709	52.9259	26.6871	37.5946
IMP4	35.1918	31.8866	45.6903	37.5896
MPZL1	30.8582	42.9846	38.9248	37.5892
IPO7	46.9792	31.4153	34.3697	37.5881
CD320	12.5499	21.4495	78.6363	37.5452
COPS8	27.3191	46.1716	39.1105	37.5337
CTNNBL1	37.5171	45.1034	29.9116	37.5107
THUMPD1	33.1943	47.2861	32.0302	37.5035
WIBG	20.1563	42.9685	49.2351	37.4533
KIF5B	42.1774	28.2534	41.6838	37.3716
BIRC5	37.0225	54.9528	20.0641	37.3465
SPDL1	25.5509	55.9965	30.4542	37.3339
LMBRD1	51.7871	26.9955	33.0978	37.2934
TMEM66	52.6855	27.3913	31.6968	37.2579
TBK1	40.5368	51.4497	19.7747	37.2537
UCHL1	30.6451	26.1727	54.8714	37.2298
GOLT1B	41.8631	44.9905	24.8004	37.218
YRDC	35.8163	33.0039	42.6895	37.1699
IFITM1	20.1463	83.794	7.45654	37.1323
PLGRKT	36.6698	41.3747	33.0867	37.0437
PTP4A2	58.7204	24.6704	27.7344	37.0418
RPS25	69.463	30.5554	11.01	37.0095
ATRAID	23.8555	34.6664	52.4715	36.9978
CYP11A1	43.7712	41.0693	26.1439	36.9948
AC016739.2	54.0737	39.0896	17.6929	36.9521
HN1L	37.5952	34.7984	38.4049	36.9328
SEMA6A	54.229	34.3128	22.2526	36.9315
CPSF3	31.3102	57.1346	22.1851	36.8766
CIR1	36.5956	19.9638	54.0417	36.8671
PTPLB	43.3511	38.0152	29.23	36.8655
PPP2R5C	32.3075	57.7932	20.4735	36.8581
ADIPOR1	31.789	48.0091	30.5727	36.7903
FIS1	29.04	44.2401	36.982	36.7541
RAB9A	26.0598	36.6869	47.4327	36.7265
CLNS1A	37.693	41.4676	30.9693	36.71
PARL	31.5522	48.1341	30.4099	36.6988
ILF3	53.8484	26.7572	29.476	36.6938
TK1	6.06488	69.3198	34.6175	36.6674
PPIG	26.5285	29.3509	54.0481	36.6425
HIST1H1E	27.3703	70.0601	12.3838	36.6047
UFD1L	28.3792	43.8332	37.5327	36.5817
LMAN2	7.59134	35.0025	67.1446	36.5795
MRS2	35.9813	40.6424	33.055	36.5596
SELRC1	27.1267	52.2891	30.2551	36.557
PRIM1	30.5164	47.2272	31.9203	36.5546
GCH1	78.5385	23.771	7.28237	36.5306
CERS5	19.551	56.7911	33.1347	36.4923
FBXO22	20.21	42.1677	46.9677	36.4485
ARPP19	36.7841	49.1621	23.3497	36.432
RP11-332E4.1	63.207	29.7165	16.2311	36.3849
UGCG	36.3343	42.9112	29.8915	36.379
RAB6A	48.6084	37.3683	23.1213	36.366
DSG2	43.1991	27.5006	38.3371	36.3456
RAB10	53.7721	17.7038	37.528	36.3346
VIMP	25.7012	30.1764	53.0964	36.3247
MRPL11	24.0406	36.2483	48.5516	36.2802
CS	30.8312	48.6642	29.256	36.2505
RRP36	46.8705	18.9082	42.7964	36.1917
FAM118B	17.8645	51.6705	38.928	36.1543
ERVH48-1	36.5305	51.9618	19.8201	36.1042
NRD1	47.6927	26.0759	34.5005	36.0897
RIOK1	25.906	57.666	24.635	36.069
POLB	44.0949	30.3269	33.7175	36.0465
RPE	26.192	58.3184	23.5844	36.0316
SLC25A17	17.9471	65.5472	24.5913	36.0285
ENPEP	54.0193	28.6197	25.2614	35.9668
KATNA1	33.0682	47.1722	27.5493	35.9299
DNMT3A	23.649	33.229	50.8204	35.8995
EXOSC6	35.6782	63.8349	8.00575	35.8396
PHAX	18.6516	40.5415	48.252	35.815
SRSF5	15.3465	52.7485	39.1548	35.7499
PPP2R1A	24.8955	55.0395	27.176	35.7037
HNRNPR	38.0393	43.6813	25.3397	35.6867
RNF114	14.9795	52.9384	39.0815	35.6665
SRP19	34.2572	48.3589	24.3185	35.6449
NDUFB8	30.1617	46.4466	30.1557	35.588
TMEM209	27.9091	71.8638	6.91301	35.562
FAM192A	24.7054	47.7961	34.1019	35.5345
GOLGA4	34.7168	35.2732	36.5352	35.5084
RP11-18I14.10	33.2865	58.9287	14.2115	35.4756
SNHG12	35.6144	54.0358	16.7745	35.4749
RASSF3	45.6408	57.3257	3.21116	35.3926
EIF1AY	0.048337	29.9208	75.9523	35.3072
ARL6IP5	35.5317	50.849	19.4763	35.2857
AATF	34.4272	14.5662	56.8516	35.2817
SNORA84	2.2882	39.6085	63.9132	35.27
VPS35	20.953	48.5769	36.2522	35.2607
TBP	16.6318	52.8177	36.3052	35.2516
RP1-292B18.1	49.2188	18.2101	38.1817	35.2036
DCUN1D5	51.746	27.5923	26.216	35.1848
PAFAH1B3	20.261	16.6962	68.5228	35.16
IGBP1	33.898	30.442	41.0628	35.1342
CFL2	37.0523	41.0532	27.2649	35.1234
CTD-2192J16.15	28.7816	37.5697	38.9762	35.1092
BCLAF1	30.4498	43.3446	31.4197	35.0713
ZDHHC6	21.6397	57.9715	25.5872	35.0661
SMAD5	33.6061	29.3039	42.2228	35.0442
LAMA1	53.8665	25.451	25.7239	35.0138
RCN1	60.0057	23.3513	21.6617	35.0062
FIBP	12.4338	40.5226	51.9417	34.966
SNRNP27	22.8839	49.6975	32.293	34.9581
IARS2	41.4443	29.1462	34.1815	34.924
HNRNPA3	57.9928	17.4857	29.2373	34.9053
PPP6C	29.1384	41.814	33.7372	34.8966
HMCES	23.6809	45.6624	35.1474	34.8302
ORC3	33.8858	45.0459	25.4695	34.8004
OLR1	28.6144	48.3965	27.3864	34.7991
ESRP1	44.3821	34.9332	25.0423	34.7859
ADRM1	14.5617	41.3442	48.3812	34.7624
SNAPC5	30.6777	43.5716	29.9703	34.7399
APTX	16.3436	56.5315	31.2384	34.7045
TSG101	28.2892	37.0084	38.759	34.6855
TSN	22.887	50.1532	31.016	34.6854
AKAP12	38.6657	30.7379	34.394	34.5992
NDUFAF1	20.4103	54.1085	29.1831	34.5673
SUPT4H1	24.728	40.0145	38.9407	34.561
TMEM11	23.1262	32.4877	47.9777	34.5305
RP11-17A4.1	68.7952	29.8037	4.93665	34.5118
CCDC47	43.4193	34.7142	25.2428	34.4588
SFT2D1	29.6533	33.6199	40.0021	34.4251
HMGB1P5	27.3743	34.0143	41.8642	34.4176
ELOVL1	15.371	27.6772	60.1543	34.4008
ACOT7	9.93552	23.0757	69.9728	34.328
TACC1	38.7848	28.2014	35.991	34.3257
RNF138	31.9845	53.6532	17.3135	34.3171
ELOF1	15.7393	40.6956	45.8869	34.1073
YES1	39.1253	35.3845	27.8075	34.1058
PSIP1	46.6951	39.3347	16.1607	34.0635
SEPTIN7	19.819	43.255	39.1161	34.0634
ZCCHC17	37.5047	42.3871	22.0849	33.9922
MRPL2	6.15176	38.7465	57.06	33.9861
PARP2	44.1125	34.2682	23.4525	33.9444
MFAP1	25.9563	41.0679	34.7244	33.9162
SDF2	27.5799	34.4028	39.7363	33.9063
NIF3L1	15.7781	38.7569	47.153	33.896
SLC2A1	32.2858	38.7395	30.6477	33.891
MOB1A	24.1907	49.6059	27.7955	33.864
YEATS4	26.1885	35.7073	39.5396	33.8118
SEPW1	27.1502	44.4502	29.7159	33.7721
SNORD14E	34.3714	66.9337	0	33.7684
LAMTOR3	29.8569	37.2969	34.12	33.7579
RBM26	35.7654	36.0545	29.3811	33.7337
HIST1H1A	13.9111	45.597	41.6837	33.7306
CYB561D2	28.1699	18.6938	54.2995	33.7211
PPAT	30.8846	53.8911	16.3057	33.6938
AIF1L	27.4373	53.7734	19.7841	33.6649
C1GALT1C1	30.3198	34.88	35.6844	33.6281
ASF1A	25.8075	33.1866	41.8844	33.6262
RNF167	13.6353	46.6549	40.5874	33.6259
CMSS1	32.8875	40.4734	27.4453	33.6021
SPCS3	31.405	44.9924	24.3832	33.5935
TSFM	12.2593	44.7005	43.7094	33.5564
MAPK6	37.7648	47.4338	15.4594	33.5526
POLR2I	32.8542	40.3185	27.4114	33.528
PYGL	43.3331	39.8897	17.2524	33.4917
NFE2L2	38.9453	20.0894	41.3324	33.4557
TPMT	17.967	53.3914	28.9542	33.4376
XPO1	52.0541	31.3153	16.8356	33.4017
MRPL54	16.5291	30.968	52.6548	33.384
GRHL2	44.4616	44.6452	10.9435	33.3501
TMEM70	45.4685	21.197	33.3176	33.3277
SUZ12	50.6065	29.6065	19.6728	33.2952
HNRNPA0	54.4099	35.1788	10.2478	33.2788
RPS3AP5	41.0716	17.7095	41.0296	33.2702
GLUD1	50.6215	14.2836	34.8896	33.2649
ESD	27.2508	30.6895	41.7818	33.2407
PPP2R2A	55.4205	21.2857	22.8715	33.1926
PGGT1B	44.1485	48.1397	7.27887	33.189
VPS4B	28.4829	49.4463	21.5058	33.145
PPME1	14.0795	46.1447	39.1716	33.132
RAB31	33.39	28.8405	37.053	33.0945
HAPLN1	18.3401	3.90844	76.9311	33.0599
ANP32A	21.7812	45.9933	31.3497	33.0414
RBBP7	28.7494	50.2878	19.9772	33.0048
EIF4A3	49.9057	11.4361	37.5891	32.977
NUDT1	25.5121	18.8486	54.5486	32.9697
PDCL	22.6219	40.5254	35.7157	32.9543
PDIA3	27.6975	24.3114	46.7559	32.9216
SUMF2	39.7616	51.6524	7.31552	32.9099
LBR	41.0128	36.7946	20.8345	32.8806
LUC7L3	30.861	25.1723	42.5883	32.8739
C1orf63	20.5327	7.29246	70.7885	32.8712
ADNP	35.9348	44.0093	18.5967	32.8469
COASY	21.1347	52.0364	25.3485	32.8399
SH3BGRL3	11.4744	43.162	43.8492	32.8285
VTA1	23.0976	44.9138	30.3279	32.7798
VAT1	30.9228	31.2916	36.1192	32.7779
ERAL1	5.61232	59.2198	33.3535	32.7285
CISD2	30.0276	37.3079	30.681	32.6722
THOC2	29.7168	31.0685	37.2185	32.6679
EIF3B	46.7506	18.174	33.0693	32.6646
AC004057.1	43.2397	21.4531	33.2465	32.6464
MYC	49.186	40.7956	7.90543	32.629
HILPDA	19.6815	51.372	26.8321	32.6285
ZBTB8OS	35.4133	19.2159	43.1818	32.6037
EIF1AD	25.3837	57.7338	14.675	32.5975
CCDC124	16.6156	34.5536	46.5866	32.5853
TACSTD2	54.1554	12.6349	30.9597	32.5834
BCL2L12	16.5244	11.4856	69.5132	32.5078
ACTG1	34.372	42.6852	20.403	32.4867
FASTKD1	27.5918	42.7542	27.1108	32.4856
C1orf131	14.8901	39.336	43.1901	32.4721
GLB1	20.9867	65.7283	10.5087	32.4079
PPIB	20.0787	42.2132	34.922	32.4047
MRRF	23.0866	35.0654	39.0379	32.3966
CDC16	51.1897	16.7735	29.2232	32.3955
TBPL1	12.6756	29.953	54.5192	32.3826
RPL39L	20.9328	40.4154	35.7655	32.3712
TPX2	16.3435	29.9271	50.8091	32.3599
RAB5A	29.233	32.7376	35.0881	32.3529
U2SURP	23.3456	47.1984	26.4893	32.3444
SSNA1	26.2452	17.8299	52.8283	32.3012
RTFDC1	12.6978	51.3101	32.8857	32.2978
FAM133B	26.632	25.6254	44.5836	32.2803
TANK	26.1715	47.5594	23.097	32.276
HARS	12.1593	51.9858	32.3261	32.1571
THAP9-AS1	36.3988	40.8502	19.2124	32.1538
MPV17	10.7446	27.2434	58.4582	32.1488
PTTG1IP	45.0541	25.0418	26.31	32.1353
LEPROTL1	24.8125	37.5878	33.8437	32.0813
ACTR10	27.834	37.2674	31.1399	32.0804
GPN1	15.8505	62.81	17.5354	32.0653
TMEM147	30.6549	31.909	33.5247	32.0295
SERINC1	30.1226	40.5045	25.411	32.0127
GSPT1	41.741	23.6371	30.6483	32.0088
AGL	45.0896	13.1309	37.7583	31.9929
SHMT2	22.1566	58.231	15.5526	31.9801
CDC6	27.0251	53.0909	15.8224	31.9795
AHCYL1	45.6533	26.2937	23.9871	31.9781
YARS	29.1078	40.022	26.7968	31.9755
WARS	19.7047	52.1341	24.0699	31.9696
PARP1	24.6432	37.6395	33.6087	31.9638
PUS3	24.6205	38.1875	33.0711	31.9597
CEBPZ	17.2597	49.6521	28.9466	31.9528
TEFM	33.9539	31.3728	30.5294	31.952
SLC1A3	43.9491	19.8084	32.041	31.9328
C1orf105	24.5009	30.3775	40.9002	31.9262
RPS4XP22	64.4165	31.3374	0	31.918
TCEAL8	28.0173	37.4187	30.2298	31.8886
KHDC1L	40.2578	38.4932	16.8756	31.8756
SON	32.2356	19.7495	43.5067	31.8306
HMOX1	35.8281	39.7842	19.853	31.8218
SH3BGRL2	39.4863	45.2346	10.7275	31.8162
VAMP3	19.0189	57.2425	19.1729	31.8114
DDX3Y	0.00684657	42.5701	52.8036	31.7935
MRPL48	26.8545	36.5083	31.9471	31.7699
N6AMT2	14.7784	38.6248	41.7438	31.7156
CCNH	23.2034	43.4478	28.4226	31.6913
ELOVL5	41.2679	35.8974	17.8357	31.667
EXOSC3	30.7869	24.3853	39.7824	31.6515
CHMP1B	32.994	37.1895	24.6507	31.6114
DCTN2	34.2722	35.1707	25.3828	31.6086
RTCA	18.74	50.7883	24.9888	31.5057
CDCA5	26.5627	48.6271	19.313	31.5009
SLC39A1	16.7085	48.5973	29.1748	31.4936
HNRNPA1P48	30.2783	38.7157	25.4151	31.4697
SLC39A9	23.4285	43.913	27.049	31.4635
DNAJC2	25.5565	17.855	50.9696	31.4604
NFU1	26.4914	32.8932	34.9824	31.4557
SNX24	22.7472	43.9401	27.6571	31.4481
NUP62	15.1487	47.7782	31.4113	31.4461
MTF2	34.1735	26.3077	33.7388	31.4067
ATP6V1H	24.2563	36.1739	33.7441	31.3914
ZMAT2	38.5721	25.2758	30.1342	31.3274
LARP4	29.3297	42.3926	22.1398	31.2874
SLC25A13	33.9225	23.6991	36.1637	31.2618
FLAD1	8.38741	51.1719	34.1497	31.2364
RPS15AP1	65.3025	16.1676	12.1422	31.2041
TIMM50	24.1243	35.6649	33.771	31.1867
HELLS	33.4598	37.5209	22.4852	31.1553
CUL1	25.3575	36.3804	31.7126	31.1502
UNC50	24.4081	27.4553	41.2599	31.0411
HIF1A	37.727	39.4356	15.8057	30.9894
ZNF277	27.4693	44.0815	21.3437	30.9648
WRB	26.723	36.1192	29.9103	30.9175
HDHD1	31.4569	43.4235	17.7269	30.8691
RP11-660L16.2	14.948	13.6346	63.9662	30.8496
NOB1	13.3386	57.3579	21.8514	30.8493
DCUN1D1	28.6653	43.2879	20.527	30.8268
C1orf27	33.9356	25.2993	33.2225	30.8191
LYPLAL1	25.9291	42.7458	23.7646	30.8131
SEPHS2	39.7979	13.4641	39.0293	30.7638
PALLD	35.9095	15.0629	41.2663	30.7463
MCRS1	15.378	44.8957	31.909	30.7276
AC079922.2	63.9178	17.6087	10.5796	30.702
BUB1	31.6307	40.7474	19.7144	30.6975
RAB14	43.4946	31.0103	17.4534	30.6528
HADHA	20.9233	42.0463	28.7936	30.5877
CCDC43	38.107	35.9292	17.6995	30.5786
C3orf14	36.7786	23.971	30.9772	30.5756
POLR2C	4.98586	41.5903	45.1492	30.5751
SH3GL3	54.7703	10.3683	26.5853	30.5746
SERP1	48.8212	23.4606	19.3664	30.5494
TJP1	43.2378	23.5632	24.7006	30.5005
C18orf21	19.4032	22.1246	49.9054	30.4778
TMEM161B-AS1	29.8525	29.2822	32.279	30.4712
USP16	23.5766	30.44	37.3394	30.452
SETD8	38.5646	40.3987	12.283	30.4154
KXD1	25.8869	38.6341	26.604	30.375
MRPL1	27.2059	32.9511	30.892	30.3497
MEAF6	21.1061	27.9713	41.9088	30.3287
NDUFA10	17.3806	29.7534	43.8261	30.32
NPTN	58.0463	25.8815	6.61294	30.1803
HDLBP	23.3406	33.9952	33.1947	30.1768
SMC4	21.5551	24.4572	44.3392	30.1172
TCEB2P2	20.2887	17.1171	52.941	30.1156
SOAT1	32.4589	40.7561	17.1004	30.1052
ATG3	34.2953	22.8919	33.1228	30.1033
PELO	20.9721	26.8423	42.4601	30.0915
PTBP3	36.1379	26.6911	27.4114	30.0801
MT-TA	30.433	51.9159	7.86351	30.0708
PCGF6	39.4128	32.0328	18.7552	30.0669
EMC2	31.9803	25.9736	32.1335	30.0291
SLC30A7	23.6551	54.6136	11.6845	29.9844
TMEM170A	23.1607	42.4069	24.2625	29.9434
MYO6	38.1738	10.3352	41.2964	29.9351
SMC2	27.3571	26.5865	35.8408	29.9281
GPBP1L1	23.395	49.972	16.399	29.922
NET1	33.7518	45.9589	10.0079	29.9062
NAA38	45.1511	19.9737	24.5037	29.8762
PEF1	10.8729	34.9255	43.7441	29.8475
AC004453.8	43.0575	23.6476	22.7435	29.8162
KDELR2	47.1268	18.193	24.0813	29.8004
RREB1	49.2997	31.4205	8.62714	29.7824
SNRPA	18.1171	43.5474	27.6702	29.7782
PNPT1	27.4594	46.2422	15.6321	29.7779
H3F3AP4	30.6414	20.6181	37.9595	29.7397
ZCCHC7	27.9814	36.2135	25.0116	29.7355
RBM7	34.7864	38.1328	16.2506	29.7232
ZNF195	38.6817	25.4705	24.9216	29.6913
MTFR2	24.102	37.2545	27.4368	29.5978
CCBL2	23.626	44.2812	20.7291	29.5454
NUF2	24.5906	28.8947	35.0883	29.5245
TRIP13	21.2985	45.0298	22.1507	29.493
KIF23	23.967	29.0685	35.3831	29.4729
C12orf10	15.361	25.8587	47.1638	29.4612
ZNF114	38.5018	30.1025	19.7246	29.443
MCM4	19.7673	44.0275	24.3857	29.3935
N4BP2L2	33.0258	18.5076	36.5582	29.3639
MESDC2	21.7542	35.2433	31.0781	29.3585
HSD17B11	31.3048	15.7619	40.8496	29.3054
G3BP2	22.8731	50.5756	14.4452	29.2979
CACYBPP2	18.3586	27.9713	41.4806	29.2702
CKB	42.7202	6.53483	38.5215	29.2588
PPP6R3	25.1597	46.0622	16.5527	29.2582
EXOSC2	13.5221	36.8717	37.287	29.2269
GOT2	36.2551	31.9243	19.3937	29.191
CTD-2302E22.3	28.4439	22.0358	37.0883	29.1893
NUP43	14.1403	64.3466	9.06872	29.1852
STT3A	25.3519	52.5637	9.57276	29.1628
SEPHS1	22.6225	37.4694	27.2838	29.1253
C12orf29	23.7118	34.4922	29.1498	29.1179
MYOF	23.7922	29.1345	34.3839	29.1035
URM1	34.9305	22.2827	29.995	29.0694
PIAS1	15.6524	36.1497	35.3764	29.0595
KIF20A	26.7727	29.8862	30.4118	29.0236
PRRC2C	34.0705	26.6497	26.0927	28.9376
PDHB	12.7697	45.8862	28.1188	28.9249
MCCC2	41.0119	23.4003	22.3053	28.9058
MCM10	20.6801	53.1961	12.8046	28.8936
DFFA	20.9883	43.7015	21.903	28.8642
GEMIN6	31.6004	15.996	38.9569	28.8511
UBBP4	10.7006	38.1284	37.6225	28.8172
CCDC12	8.25173	20.3554	57.7937	28.8003
CSNK2A1	24.1548	39.7958	22.3823	28.7777
HADH	36.2695	24.8448	25.2179	28.7774
LIN28B	33.3243	34.909	18.0286	28.754
SEC62	25.2852	27.2701	33.6498	28.735
CD2AP	39.0647	22.3877	24.713	28.7218
RUVBL2	19.6567	35.4866	30.9673	28.7035
IQCB1	28.9313	33.0617	24.0892	28.6941
SLU7	23.9581	19.944	42.1754	28.6925
MRPL43	13.1487	26.8581	46.0203	28.6757
UBE2K	35.2489	20.9713	29.7843	28.6682
ATG12	21.4569	41.8225	22.6859	28.6551
SLC11A2	26.984	30.624	28.3411	28.6497
MDM2	16.9255	59.8664	9.15208	28.648
COX11	24.5791	42.4163	18.914	28.6364
SUPV3L1	20.8522	41.5666	23.4449	28.6213
YIPF3	11.8351	36.6301	37.3282	28.5978
DYNC1I2	23.9258	34.9443	26.7299	28.5333
TMEM223	6.19056	18.9776	60.4156	28.528
RBBP5	20.5098	52.1052	12.9465	28.5205
NPEPPS	26.5009	35.9717	22.9637	28.4788
RNMTL1	18.9596	25.8592	40.5662	28.4617
CLK1	31.4386	25.8799	28.0622	28.4602
LMAN1	29.1266	27.9379	28.2462	28.4369
UPF3B	21.6794	13.3803	50.2349	28.4315
CSTF3	27.9413	34.0523	23.2785	28.424
THOC6	19.1091	38.0152	28.136	28.4201
USP39	27.7769	30.1025	27.2703	28.3832
UCHL3	39.736	25.7155	19.6611	28.3709
ATP6V1C1	15.4443	40.7016	28.8678	28.3379
XPOT	43.4052	22.1099	19.4706	28.3286
[truncated: 61,637 more rows]
